# Supplementary material for: Phylogenomic analysis reveals splicing as a mechanism of parallel evolution of non-canonical SVAs in hominine primates
Source: Mob DNA. 2018 Sep 17;9:30. doi: 10.1186/s13100-018-0135-2 (PMC6139936; doi:10.1186/s13100-018-0135-2)
Supplement: Supplementary file 1 — SVA_D elements in gorilla, chimpanzee and humans. Subfamily denominations, total number of elements in the respective subfamily and numbers of elements shared between lineages are provided for gorilla, chimpanzee and humans. (XLSX 16 kb) [file 13100_2018_135_MOESM1_ESM.xlsx]

## Sheet: Title
Additional file 1: SVA_D elements in gorilla, chimpanzee and humans.
Subfamily denominations, total number of elements in the respective subfamily and numbers of elements shared between lineages are provided for gorilla, chimpanzee and humans.

## Sheet: Gorilla
subfamily name	total nr of elements	gorilla-specific	shared gg-pt-hs	shared gg-pt	shared gg-hs	unclear in panTro and/or hg38; suspected parallel insertion/gene conversion
gg_SVA_D1	131	94	25	5	4	3
gg_SVA_D2a	163	163
gg_SVA_D2b	75	75
gg_SVA_DR	137	116	13	3	2	3
gg_SVA_DRa	53	53
gg_SVA_DRb	35	35
gg_SVA_DRc	36	36
gg_SVA_D3	26	23	2	1
gg_SVA_D3a	16	16
gg_SVA_D3b	18	17	1
gg_SVA_D3c	97	97
gg_SVA_D4	238	237		1
gg_SVA_D4a	48	48
gg_SVA_D4b	103	103
gg_SVA_D4c	117	117
gg_SVA_D4d	41	41
gg_SVA_D4e	80	80
gg_SVA_D4f	66	66
gg_SVA_D4g	124	124
gg_SVA_D4h	43	43
gg_SVA_D5a	29	29
gg_SVA_D5b	100	100
gg_SVA_D5c	50	50
	1826	1763	41	10	6	6

## Sheet: Chimp
subfamily name	total nr of elements	chimp-specific	shared gg-pt-hs	shared gg-pt	shared hs-pt	unclear in gorGor5 and/or hg19; suspected parallel insertion/gene conversion
pt_SVA_D1	138	39	26	4	67	2
pt_SVA_D2a	22	16			6
pt_SVA_D2b	72	72
pt_SVA_DR	221	124	13	4	76	4
pt_SVA_DRa	22	19			3
pt_SVA_eq_hsD5	6	6
pt_SVA_DRb_1	32	26		1	1	4
pt_SVA_DRb_2	17	13				4
pt_SVA_DRb_3	20	20
pt_SVA_DRc	8	8
pt_SVA_DRd	37	36			1
pt_SVA_D3	31	22			9
pt_SVA_D4a	35	35
pt_SVA_D4b	22	22
pt_SVA_D4c	15	12			3
pt_SVA_D5a	41	33		1	7
pt_SVA_D5b	311	311
pt_SVA_D5c	312	312
pt_SVA_D6	113	113
	1475	1239	39	10	173	14

## Sheet: Homo
subfamily name	total nr of elements	human-specific	shared gg-pt-hs	shared gg-hs	shared hs-pt	unclear in gorGor5 and/or panTro; suspected parallel insertion/gene conversion
hs_SVA_D1	160	54	25	4	69	8
hs_SVA_D2a	52	46			6
hs_SVA_D2b	13	13
hs_SVA_DR	340	245	14	2	72	7
hs_SVA_DRa	38	36			2
hs_SVA_DRb	56	55			1
hs_SVA_DRc	8	8
hs_SVA_D3	68	59			9
hs_SVA_D4	39	39
hs_SVA_D4a	11	11
hs_SVA_D5	23	22				1
hs_SVA_D5a	34	32				2
hs_SVA_D5b	15	15
hs_SVA_Fa	46	45			1
hs_SVA_D6a	25	21	1		3
hs_SVA_D6b	61	55			6
hs_SVA_D6c	35	34			1
hs_SVA_D6d	24	22			2
hs_SVA_D6e	29	29
hs_SVA_D6f	16	16
hs_SVA_D7	8	7				1
hs_SVA_D8	41	40			1
hs_SVA_D9	13	12			1
	1155	916	40	6	174	19
