# Supplementary material for: Phylogenomic analysis reveals splicing as a mechanism of parallel evolution of non-canonical SVAs in hominine primates
Source: Mob DNA. 2018 Sep 17;9:30. doi: 10.1186/s13100-018-0135-2 (PMC6139936; doi:10.1186/s13100-018-0135-2)
Supplement: Supplementary file 2 — Genomic coordinates, subfamily affiliation and species-specificity of SVA_D elements in hominine primates. (XLSX 182 kb) [file 13100_2018_135_MOESM2_ESM.xlsx]

## Sheet: gorilla
Subfamily	gorGor5 (repeat-masked SVA_D)	hg38	panTro4
gg_SVA_D1	CYUI01014941v1:8893883-8895629	chrX:37706639-37708273	chrX:38,050,195-38,051,903
gg_SVA_D1	CYUI01015259v1:4158911-4160382	chr7:26147473-26149092	chr7:24,739,962-24,741,499
gg_SVA_D1	CYUI01015151v1:7227330-7228816	chr12:7199211-7200931	chr12:7,438,732-7,440,219
gg_SVA_D1	CYUI01015110v1:6657274-6658651	chr19:21510569-21512108	chr19:21,609,057-21,611,323
gg_SVA_D1	CYUI01014934v1:20172221-20173637	chr20:5701360-5702734	chr20:5,563,293-5,564,513
gg_SVA_D1	CYUI01000005v1:9864195-9864760	chr4:30927307-30927877	chr4:30,902,077-30,902,647
gg_SVA_D1	CYUI01002323v1:33647-34321	chr17:5143040-5143758	chr17:5,175,251-5,175,920	maps to identical pos as CYUI01015097v1:1442631-1443288
gg_SVA_D1	CYUI01014941v1:2100546-2102245	chrX:30753351-30754776	chrX:30,963,539-30,965,271
gg_SVA_D1	CYUI01014942v1:4033840-4035546	chr15:43013854-43015653	chr15:40,020,035-40,021,795
gg_SVA_D1	CYUI01015110v1:8395430-8396210	chr19:23365570-23366299	chr19:23,367,095-23,367,823
gg_SVA_D1	CYUI01015128v1:192041-193475	chr16:46652661-46654157	chr16:45,588,525-45,590,377
gg_SVA_D1	CYUI01015398v1:1235647-1236297	chr17:34907626-34908282	chr17:22,066,251-22,066,916
gg_SVA_D1	CYUI01015121v1:9298102-9299792	chr3:9939337-9939990	chr3:10,145,472-10,147,137
gg_SVA_D1	CYUI01015831v1:401974-402684	chr7:150505711-150506397	chr7:151,664,284-151,665,019
gg_SVA_D1	CYUI01015693v1:760763-762297	chr5:122912737-122914152	chr5:122,747,116-122,747,705	panTro5! only 5' end in chimp/ gap
gg_SVA_D1	CYUI01015097v1:1442631-1443288	chr17:5143040-5143746	chr17:5,175,251-5,175,908	maps to identical pos as CYUI01002323v1:33647-34321
gg_SVA_D1	CYUI01015436v1:913032-914398	chr16:71588850-71590266	chr16:70,934,257-70,936,398
gg_SVA_D1	CYUI01015585v1:374151-375717	chr7:64576810-64578138	chr7:62,824,478-62,826,040
gg_SVA_D1	CYUI01015082v1:4126616-4127422	chr15:51293533-51294999	chr15:48,518,493-48,519,856
gg_SVA_D1	CYUI01015094v1:4811159-4812675	chr15:63098256-63099787	chr15:60,493,913-60,495,375
gg_SVA_D1	CYUI01014916v1:10848810-10850316	chr3:20866160-20867821	chr3:21,220,754-21,222,803
gg_SVA_D1	CYUI01015260v1:2454342-2455849	chr19:12467123-12468710	chr19:13,166,859-13,168,446	panTro5 - gaps in panTro4
gg_SVA_D1	CYUI01015110v1:6703399-6705077	chr19:21550664-21552139	chr19:21,652,831-21,654,393
gg_SVA_D1	CYUI01014957v1:535395-536892	chr9:6,622,271-6,623,630	chr9:6,696,620-6,698,311
gg_SVA_D1	CYUI01015585v1:233599-235117	chr7:64,178,752-64,179,248	chr7:62,964,533-62,965,027	D1 by homology to pt & hs
gg_SVA_D1	CYUI01015257v1:237-922	chr5:827733-828483	chr1:110,991,780-110,992,471	liftover inconclusive
gg_SVA_D1	CYUI01015385v1:2921757-2923441	chr17:42448454-42450056	region missing in panTro
gg_SVA_D1	CYUI01015117v1:2708896-2710545	chr12:56788476-56790602	region missing in panTro
gg_SVA_D1	CYUI01015523v1:593251-594895	chr7:133176912-133178330	absent
gg_SVA_D1	CYUI01015339v1:2563895-2564559	chr1:27829126-27829775	absent
gg_SVA_D1	CYUI01015082v1:3001588-3002885	chr15:50157728-50159108	absent
gg_SVA_D1	CYUI01015020v1:6702834-6704424	chr3:82583831-82585707	absent
gg_SVA_D1	CYUI01014980v1:1338047-1339738	absent	chr14:79,461,023-79,462,681
gg_SVA_D1	CYUI01015110v1:6759914-6761532	absent	chr19:21,685,191-21,686,645
gg_SVA_D1	CYUI01015259v1:5176631-5178195	absent	chr7:23,739,531-23,740,973
gg_SVA_D1	CYUI01014992v1:10904720-10905133	absent	chr15:86,266,199-86,266,620
gg_SVA_D1	CYUI01015020v1:5690681-5692269	absent	chr3:83,074,297-83,074,889
gg_SVA_D1	CYUI01015075v1:7914990-7916207
gg_SVA_D1	CYUI01015058v1:2246050-2247404
gg_SVA_D1	CYUI01014983v1:1721593-1722387
gg_SVA_D1	CYUI01015075v1:952571-953326
gg_SVA_D1	CYUI01015075v1:7775671-7776966
gg_SVA_D1	CYUI01015867v1:156936-158893
gg_SVA_D1	CYUI01014904v1:14404711-14406201
gg_SVA_D1	CYUI01014915v1:21401763-21403429
gg_SVA_D1	CYUI01014901v1:13973589-13975131
gg_SVA_D1	CYUI01015398v1:515578-517072
gg_SVA_D1	CYUI01014922v1:2249368-2250970
gg_SVA_D1	CYUI01015183v1:219959-221418
gg_SVA_D1	CYUI01015106v1:3582254-3583865
gg_SVA_D1	CYUI01015009v1:11137897-11138537
gg_SVA_D1	CYUI01015397v1:3964392-3965977
gg_SVA_D1	CYUI01000184v1:192692-193347
gg_SVA_D1	CYUI01015190v1:4980606-4982193
gg_SVA_D1	CYUI01015389v1:2832526-2833034
gg_SVA_D1	CYUI01014915v1:16716102-16717594
gg_SVA_D1	CYUI01014905v1:22244406-22246123
gg_SVA_D1	CYUI01014916v1:14030173-14031545
gg_SVA_D1	CYUI01015117v1:2567149-2568812
gg_SVA_D1	CYUI01015425v1:332403-333902
gg_SVA_D1	CYUI01014913v1:22581940-22582496
gg_SVA_D1	CYUI01015395v1:1183885-1185451
gg_SVA_D1	CYUI01014967v1:4089965-4091512
gg_SVA_D1	CYUI01015053v1:5695880-5697307
gg_SVA_D1	CYUI01000085v1:1700550-1702054
gg_SVA_D1	CYUI01015145v1:455912-457498
gg_SVA_D1	CYUI01015393v1:1960432-1962254
gg_SVA_D1	CYUI01014975v1:10123645-10124142
gg_SVA_D1	CYUI01000003v1:2493624-2495290
gg_SVA_D1	CYUI01015106v1:9302388-9304085
gg_SVA_D1	CYUI01015053v1:6089471-6091024
gg_SVA_D1	CYUI01015094v1:2915073-2916615
gg_SVA_D1	CYUI01014901v1:16543852-16545310
gg_SVA_D1	CYUI01014976v1:2589423-2590971
gg_SVA_D1	CYUI01015012v1:10621788-10622420
gg_SVA_D1	CYUI01015151v1:484986-485665
gg_SVA_D1	CYUI01015610v1:902996-904476
gg_SVA_D1	CYUI01015181v1:6190827-6192422
gg_SVA_D1	CYUI01014923v1:269476-271218
gg_SVA_D1	CYUI01015106v1:1858636-1860111
gg_SVA_D1	CYUI01014903v1:15404862-15406348
gg_SVA_D1	CYUI01000020v1:1951762-1953402
gg_SVA_D1	CYUI01015421v1:830413-832132
gg_SVA_D1	CYUI01015311v1:613543-615320
gg_SVA_D1	CYUI01014963v1:11813905-11815584
gg_SVA_D1	CYUI01014940v1:11602982-11604515
gg_SVA_D1	CYUI01014967v1:9458931-9460520
gg_SVA_D1	CYUI01014963v1:16135268-16136846
gg_SVA_D1	CYUI01014916v1:16255202-16256932
gg_SVA_D1	CYUI01015110v1:5657003-5658476
gg_SVA_D1	CYUI01015182v1:2903558-2905092
gg_SVA_D1	CYUI01015713v1:206964-208688
gg_SVA_D1	CYUI01014968v1:5622624-5624430
gg_SVA_D1	CYUI01015432v1:3310736-3312127
gg_SVA_D1	CYUI01014968v1:505776-507156
gg_SVA_D1	CYUI01000005v1:2855920-2857527
gg_SVA_D1	CYUI01015122v1:994300-995718
gg_SVA_D1	CYUI01015124v1:4642106-4642833
gg_SVA_D1	CYUI01015731v1:877332-878887
gg_SVA_D1	CYUI01015091v1:5878265-5879794
gg_SVA_D1	CYUI01014914v1:205753-207348
gg_SVA_D1	CYUI01015075v1:6110746-6112256
gg_SVA_D1	CYUI01015260v1:2921540-2923654
gg_SVA_D1	CYUI01014963v1:13636018-13637653
gg_SVA_D1	CYUI01015097v1:3912332-3914064
gg_SVA_D1	CYUI01015124v1:4817539-4819033
gg_SVA_D1	CYUI01015032v1:11582359-11582857
gg_SVA_D1	CYUI01015407v1:3079580-3081228
gg_SVA_D1	CYUI01014906v1:20286845-20288409
gg_SVA_D1	CYUI01015105v1:2181422-2183104
gg_SVA_D1	CYUI01015158v1:4250116-4251849
gg_SVA_D1	CYUI01015832v1:70491-72241
gg_SVA_D1	CYUI01014972v1:13257936-13259383
gg_SVA_D1	CYUI01015225v1:6046795-6048272
gg_SVA_D1	CYUI01015110v1:8179583-8181137
gg_SVA_D1	CYUI01014919v1:13830309-13831809
gg_SVA_D1	CYUI01015370v1:304458-305890
gg_SVA_D1	CYUI01015393v1:779591-780462
gg_SVA_D1	CYUI01015050v1:6230989-6232602
gg_SVA_D1	CYUI01015588v1:789366-790873
gg_SVA_D1	CYUI01014902v1:4160323-4161078
gg_SVA_D1	CYUI01015399v1:2088500-2090052
gg_SVA_D1	CYUI01000001v1:15552898-15553608
gg_SVA_D1	CYUI01015191v1:1155407-1156849
gg_SVA_D1	CYUI01000005v1:3761807-3763247
gg_SVA_D1	CYUI01014914v1:7463490-7465024
gg_SVA_D1	CYUI01015146v1:1643695-1644943
gg_SVA_D1	CYUI01015260v1:2644677-2645913
gg_SVA_D1	CYUI01015448v1:1280467-1281583
gg_SVA_D1	CYUI01015108v1:1427892-1428955
gg_SVA_D1	CYUI01000020v1:1953648-1954268
gg_SVA_D2a	CYUI01014938v1:14113444-14115368
gg_SVA_D2a	CYUI01014920v1:1140486-1142068
gg_SVA_D2a	CYUI01014942v1:14970948-14972808
gg_SVA_D2a	CYUI01014941v1:11963521-11965039
gg_SVA_D2a	CYUI01015050v1:8886202-8888194
gg_SVA_D2a	CYUI01015507v1:1364311-1365777
gg_SVA_D2a	CYUI01015523v1:1817695-1819155
gg_SVA_D2a	CYUI01014915v1:21573752-21576123
gg_SVA_D2a	CYUI01014915v1:18314180-18315029
gg_SVA_D2a	CYUI01015058v1:10271918-10273617
gg_SVA_D2a	CYUI01015238v1:6182565-6183490
gg_SVA_D2a	CYUI01015202v1:5479149-5481062
gg_SVA_D2a	CYUI01015058v1:7124406-7126122
gg_SVA_D2a	CYUI01015510v1:1341964-1343546
gg_SVA_D2a	CYUI01015152v1:504354-505944
gg_SVA_D2a	CYUI01015145v1:6435453-6437253
gg_SVA_D2a	CYUI01000005v1:1055269-1056287
gg_SVA_D2a	CYUI01000085v1:976588-977789
gg_SVA_D2a	CYUI01014919v1:17698074-17699047
gg_SVA_D2a	CYUI01014991v1:13990390-13992148
gg_SVA_D2a	CYUI01015690v1:116133-118156
gg_SVA_D2a	CYUI01015356v1:3442114-3442931
gg_SVA_D2a	CYUI01014968v1:16494256-16496226
gg_SVA_D2a	CYUI01014915v1:7656354-7658149
gg_SVA_D2a	CYUI01000144v1:193263-194085
gg_SVA_D2a	CYUI01015350v1:4113942-4114586
gg_SVA_D2a	CYUI01015374v1:3989328-3990308
gg_SVA_D2a	CYUI01000001v1:28366329-28368041
gg_SVA_D2a	CYUI01014950v1:14392635-14394138
gg_SVA_D2a	CYUI01015086v1:8275491-8276550
gg_SVA_D2a	CYUI01015488v1:11521-13442
gg_SVA_D2a	CYUI01015058v1:8682191-8683844
gg_SVA_D2a	CYUI01000058v1:2457293-2458795
gg_SVA_D2a	CYUI01015314v1:1441432-1443024
gg_SVA_D2a	CYUI01014919v1:6620910-6622896
gg_SVA_D2a	CYUI01015202v1:2532430-2534446
gg_SVA_D2a	CYUI01015106v1:1711488-1712987
gg_SVA_D2a	CYUI01014933v1:2081064-2082717
gg_SVA_D2a	CYUI01014975v1:12836391-12838100
gg_SVA_D2a	CYUI01015229v1:696485-698656
gg_SVA_D2a	CYUI01014920v1:3058761-3060746
gg_SVA_D2a	CYUI01015182v1:1624499-1625136
gg_SVA_D2a	CYUI01014944v1:8798680-8800255
gg_SVA_D2a	CYUI01015358v1:724315-726082
gg_SVA_D2a	CYUI01015028v1:2292488-2294093
gg_SVA_D2a	CYUI01015463v1:1429986-1431682
gg_SVA_D2a	CYUI01015340v1:1371496-1373343
gg_SVA_D2a	CYUI01015140v1:1883460-1884263
gg_SVA_D2a	CYUI01015399v1:3257736-3259433
gg_SVA_D2a	CYUI01015875v1:389608-391105
gg_SVA_D2a	CYUI01015075v1:2094376-2095062
gg_SVA_D2a	CYUI01015096v1:7097517-7099175
gg_SVA_D2a	CYUI01015826v1:66203-67161
gg_SVA_D2a	CYUI01015004v1:7029094-7030669
gg_SVA_D2a	CYUI01015339v1:4461266-4461964
gg_SVA_D2a	CYUI01000062v1:1197015-1197842
gg_SVA_D2a	CYUI01014914v1:10609075-10611385
gg_SVA_D2a	CYUI01015225v1:2933144-2934852
gg_SVA_D2a	CYUI01015013v1:9887586-9888528
gg_SVA_D2a	CYUI01015182v1:1779340-1780007
gg_SVA_D2a	CYUI01015169v1:69213-70190
gg_SVA_D2a	CYUI01014942v1:1722642-1723600
gg_SVA_D2a	CYUI01015156v1:4094987-4095671
gg_SVA_D2a	CYUI01015110v1:5531080-5531657
gg_SVA_D2a	CYUI01015105v1:2440431-2441376
gg_SVA_D2a	CYUI01000003v1:8673776-8675378
gg_SVA_D2a	CYUI01015648v1:774007-775843
gg_SVA_D2a	CYUI01014947v1:2543005-2544663
gg_SVA_D2a	CYUI01014968v1:9240202-9241832
gg_SVA_D2a	CYUI01000096v1:2046958-2048371
gg_SVA_D2a	CYUI01014962v1:9582675-9585100
gg_SVA_D2a	CYUI01015297v1:2057780-2059633
gg_SVA_D2a	CYUI01014991v1:887029-888707
gg_SVA_D2a	CYUI01015400v1:1749087-1750806
gg_SVA_D2a	CYUI01014906v1:18899955-18901644
gg_SVA_D2a	CYUI01014958v1:8466749-8468736
gg_SVA_D2a	CYUI01015239v1:2420661-2422439
gg_SVA_D2a	CYUI01014963v1:15949473-15951388
gg_SVA_D2a	CYUI01015075v1:7622322-7624368
gg_SVA_D2a	CYUI01015197v1:4709727-4711429
gg_SVA_D2a	CYUI01015064v1:1093835-1095627
gg_SVA_D2a	CYUI01014981v1:12117806-12119370
gg_SVA_D2a	CYUI01015004v1:3475470-3477654
gg_SVA_D2a	CYUI01015082v1:10251864-10253346
gg_SVA_D2a	CYUI01015394v1:2689084-2691566
gg_SVA_D2a	CYUI01015741v1:742338-743676
gg_SVA_D2a	CYUI01000003v1:31199024-31200924
gg_SVA_D2a	CYUI01015635v1:1011620-1013144
gg_SVA_D2a	CYUI01014942v1:10687803-10689686
gg_SVA_D2a	CYUI01015096v1:2700864-2702441
gg_SVA_D2a	CYUI01015004v1:13520837-13522117
gg_SVA_D2a	CYUI01015182v1:2216738-2218257
gg_SVA_D2a	CYUI01014949v1:1478505-1480223
gg_SVA_D2a	CYUI01014962v1:15959155-15960944
gg_SVA_D2a	CYUI01015043v1:9619209-9620976
gg_SVA_D2a	CYUI01014993v1:10985492-10987462
gg_SVA_D2a	CYUI01000109v1:93798-95435
gg_SVA_D2a	CYUI01015124v1:981934-983523
gg_SVA_D2a	CYUI01014950v1:334078-335296
gg_SVA_D2a	CYUI01015218v1:6524533-6525503
gg_SVA_D2a	CYUI01014905v1:6696676-6698092
gg_SVA_D2a	CYUI01014972v1:4555691-4557308
gg_SVA_D2a	CYUI01014942v1:4579170-4581155
gg_SVA_D2a	CYUI01000036v1:1467471-1469227
gg_SVA_D2a	CYUI01015138v1:1176654-1178514
gg_SVA_D2a	CYUI01015020v1:6638899-6639893
gg_SVA_D2a	CYUI01014962v1:11339667-11341031
gg_SVA_D2a	CYUI01015014v1:8065292-8067365
gg_SVA_D2a	CYUI01014940v1:16500567-16502271
gg_SVA_D2a	CYUI01015200v1:1800599-1802329
gg_SVA_D2a	CYUI01015011v1:10222345-10224541
gg_SVA_D2a	CYUI01015057v1:8172502-8174238
gg_SVA_D2a	CYUI01015299v1:9947-11826
gg_SVA_D2a	CYUI01015268v1:3199748-3201105
gg_SVA_D2a	CYUI01014915v1:4921363-4922311
gg_SVA_D2a	CYUI01014914v1:9530166-9531122
gg_SVA_D2a	CYUI01015701v1:79314-80827
gg_SVA_D2a	CYUI01015854v1:102066-103594
gg_SVA_D2a	CYUI01015260v1:3806003-3806665
gg_SVA_D2a	CYUI01015281v1:636611-638028
gg_SVA_D2a	CYUI01015091v1:5863115-5864629
gg_SVA_D2a	CYUI01014920v1:4690463-4692593
gg_SVA_D2a	CYUI01015082v1:8352170-8353198
gg_SVA_D2a	CYUI01014987v1:7956114-7957627
gg_SVA_D2a	CYUI01014901v1:2716887-2717696
gg_SVA_D2a	CYUI01015110v1:6735497-6736437
gg_SVA_D2a	CYUI01015635v1:842995-844381
gg_SVA_D2a	CYUI01014919v1:17669527-17671378
gg_SVA_D2a	CYUI01000089v1:1605379-1606836
gg_SVA_D2a	CYUI01002620v1:36343-38312
gg_SVA_D2a	CYUI01015053v1:2318665-2320475
gg_SVA_D2a	CYUI01000001v1:28310086-28311010
gg_SVA_D2a	CYUI01014918v1:21088762-21089990
gg_SVA_D2a	CYUI01015105v1:7959485-7960987
gg_SVA_D2a	CYUI01015209v1:4966923-4967620
gg_SVA_D2a	CYUI01015260v1:1773801-1775395
gg_SVA_D2a	CYUI01015425v1:892560-894190
gg_SVA_D2a	CYUI01015183v1:160556-162271
gg_SVA_D2a	CYUI01015175v1:7031692-7032644
gg_SVA_D2a	CYUI01015135v1:3106457-3107842
gg_SVA_D2a	CYUI01015128v1:1108697-1110266
gg_SVA_D2a	CYUI01015741v1:847103-849050
gg_SVA_D2a	CYUI01015080v1:8943234-8945194
gg_SVA_D2a	CYUI01015809v1:20211-21802
gg_SVA_D2a	CYUI01014965v1:12601689-12603523
gg_SVA_D2a	CYUI01015145v1:3649859-3651570
gg_SVA_D2a	CYUI01015484v1:1181776-1182883
gg_SVA_D2a	CYUI01015414v1:3710976-3711617
gg_SVA_D2a	CYUI01015311v1:3829200-3830622
gg_SVA_D2a	CYUI01015237v1:25314-26799
gg_SVA_D2a	CYUI01000036v1:45018-45677
gg_SVA_D2a	CYUI01000001v1:30492983-30494636
gg_SVA_D2a	CYUI01015399v1:636001-636845
gg_SVA_D2a	CYUI01015058v1:6609704-6611244
gg_SVA_D2a	CYUI01015358v1:883868-884357
gg_SVA_D2a	CYUI01014940v1:20493941-20495133
gg_SVA_D2a	CYUI01015239v1:1020466-1021064
gg_SVA_D2a	CYUI01014919v1:7623657-7624528
gg_SVA_D2a	CYUI01000019v1:341587-343321
gg_SVA_D2a	CYUI01015091v1:595139-596293
gg_SVA_D2a	CYUI01014903v1:15999195-16000000
gg_SVA_D2a	CYUI01015109v1:7612832-7614204
gg_SVA_D2a	CYUI01000008v1:635825-636574
gg_SVA_D2b	CYUI01014914v1:7502648-7504610
gg_SVA_D2b	CYUI01014963v1:14351460-14352851
gg_SVA_D2b	CYUI01015491v1:2501186-2502502
gg_SVA_D2b	CYUI01015211v1:3775586-3776380
gg_SVA_D2b	CYUI01015729v1:981544-983124
gg_SVA_D2b	CYUI01015585v1:1095518-1097369
gg_SVA_D2b	CYUI01014917v1:17554246-17556072
gg_SVA_D2b	CYUI01015346v1:35371-37312
gg_SVA_D2b	CYUI01015146v1:282906-284463
gg_SVA_D2b	CYUI01014939v1:1303493-1305262
gg_SVA_D2b	CYUI01015109v1:3168892-3170850
gg_SVA_D2b	CYUI01015729v1:127766-129426
gg_SVA_D2b	CYUI01015314v1:855615-856958
gg_SVA_D2b	CYUI01014941v1:12830992-12833336
gg_SVA_D2b	CYUI01015003v1:10055602-10057514
gg_SVA_D2b	CYUI01014958v1:14615646-14617186
gg_SVA_D2b	CYUI01000278v1:79456-79896
gg_SVA_D2b	CYUI01015009v1:6537259-6539301
gg_SVA_D2b	CYUI01015130v1:5235586-5237102
gg_SVA_D2b	CYUI01000003v1:22709829-22711714
gg_SVA_D2b	CYUI01015124v1:6547184-6548855
gg_SVA_D2b	CYUI01014987v1:11356597-11358752
gg_SVA_D2b	CYUI01014915v1:1321299-1322880
gg_SVA_D2b	CYUI01015585v1:417106-418927
gg_SVA_D2b	CYUI01014980v1:8381530-8382226
gg_SVA_D2b	CYUI01015202v1:1852814-1854429
gg_SVA_D2b	CYUI01014994v1:4223387-4225219
gg_SVA_D2b	CYUI01015032v1:11157716-11159818
gg_SVA_D2b	CYUI01014915v1:760473-762169
gg_SVA_D2b	CYUI01015250v1:4860684-4862347
gg_SVA_D2b	CYUI01015062v1:9119619-9121580
gg_SVA_D2b	CYUI01015197v1:3281575-3282297
gg_SVA_D2b	CYUI01015110v1:3606151-3608157
gg_SVA_D2b	CYUI01015590v1:1003297-1004874
gg_SVA_D2b	CYUI01015190v1:4033166-4033836
gg_SVA_D2b	CYUI01009403v1:6212-6864
gg_SVA_D2b	CYUI01015743v1:764094-765881
gg_SVA_D2b	CYUI01015062v1:3239332-3240121
gg_SVA_D2b	CYUI01000036v1:1035752-1037593
gg_SVA_D2b	CYUI01015412v1:619525-619999
gg_SVA_D2b	CYUI01000144v1:115842-116781
gg_SVA_D2b	CYUI01015414v1:2595219-2597615
gg_SVA_D2b	CYUI01000001v1:17269455-17271462
gg_SVA_D2b	CYUI01014942v1:15052759-15054233
gg_SVA_D2b	CYUI01015003v1:9881806-9883484
gg_SVA_D2b	CYUI01015743v1:425335-426754
gg_SVA_D2b	CYUI01001766v1:25303-25986
gg_SVA_D2b	CYUI01015218v1:396662-397354
gg_SVA_D2b	CYUI01015056v1:1183355-1184713
gg_SVA_D2b	CYUI01015262v1:4685846-4686258
gg_SVA_D2b	CYUI01000058v1:1031414-1033748
gg_SVA_D2b	CYUI01000017v1:1224814-1226314
gg_SVA_D2b	CYUI01015464v1:1802794-1804495
gg_SVA_D2b	CYUI01015012v1:12837443-12838992
gg_SVA_D2b	CYUI01015397v1:2710388-2711999
gg_SVA_D2b	CYUI01015106v1:7909748-7911426
gg_SVA_D2b	CYUI01015394v1:2311264-2312975
gg_SVA_D2b	CYUI01015486v1:3041479-3043547
gg_SVA_D2b	CYUI01015035v1:5438449-5440382
gg_SVA_D2b	CYUI01015056v1:5607518-5609458
gg_SVA_D2b	CYUI01014950v1:10643195-10644959
gg_SVA_D2b	CYUI01015181v1:1547395-1548404
gg_SVA_D2b	CYUI01014942v1:4387854-4389473
gg_SVA_D2b	CYUI01014903v1:22006130-22007758
gg_SVA_D2b	CYUI01015096v1:2872296-2874093
gg_SVA_D2b	CYUI01015956v1:79846-81703
gg_SVA_D2b	CYUI01015385v1:2423279-2424123
gg_SVA_D2b	CYUI01014962v1:17622946-17624503
gg_SVA_D2b	CYUI01015288v1:3953716-3955474
gg_SVA_D2b	CYUI01015087v1:8209567-8211294
gg_SVA_D2b	CYUI01015346v1:1617795-1619297
gg_SVA_D2b	CYUI01014903v1:14520001-14521992
gg_SVA_D2b	CYUI01015334v1:2267278-2268972
gg_SVA_D2b	CYUI01015688v1:860918-862615
gg_SVA_D2b	CYUI01014976v1:7539056-7539708
gg_SVA_D3	CYUI01015461v1:686646-688115	chr16:8114370-8115931	chr16:8227917-8230071
gg_SVA_D3	CYUI01015281v1:4798463-4800248	chr15:68963682-68965578	chr15:66483514-66485750
gg_SVA_D3	CYUI01000043v1:2288322-2290243	absent	chr1:15,722,023-15,722,613
gg_SVA_D3	CYUI01015056v1:4568987-4569631
gg_SVA_D3	CYUI01001235v1:46666-48567
gg_SVA_D3	CYUI01014937v1:19400188-19402282
gg_SVA_D3	CYUI01015075v1:8760347-8762249
gg_SVA_D3	CYUI01014975v1:11957738-11959419
gg_SVA_D3	CYUI01015047v1:11453755-11455797
gg_SVA_D3	CYUI01015507v1:1560648-1561496
gg_SVA_D3	CYUI01015153v1:7496296-7498650
gg_SVA_D3	CYUI01015334v1:2198917-2200682
gg_SVA_D3	CYUI01015144v1:6257281-6257850
gg_SVA_D3	CYUI01015358v1:3715709-3716531
gg_SVA_D3	CYUI01014934v1:362097-363737
gg_SVA_D3	CYUI01014918v1:21027166-21028378
gg_SVA_D3	CYUI01000056v1:1928545-1929200
gg_SVA_D3	CYUI01014933v1:19616203-19616779
gg_SVA_D3	CYUI01014999v1:3951700-3953465
gg_SVA_D3	CYUI01014901v1:19940772-19942202
gg_SVA_D3	CYUI01014943v1:12553330-12554963
gg_SVA_D3	CYUI01015083v1:2015502-2017014
gg_SVA_D3	CYUI01000062v1:1350894-1352653
gg_SVA_D3	CYUI01014964v1:8273766-8275872
gg_SVA_D3	CYUI01015005v1:5308725-5310439
gg_SVA_D3	CYUI01015207v1:3973610-3975421
gg_SVA_D3a	CYUI01000763v1:1799-3661
gg_SVA_D3a	CYUI01015526v1:360105-361829
gg_SVA_D3a	CYUI01014941v1:1883785-1885212
gg_SVA_D3a	CYUI01014903v1:15807680-15809567
gg_SVA_D3a	CYUI01015219v1:1401004-1402431
gg_SVA_D3a	CYUI01014923v1:6316320-6317943
gg_SVA_D3a	CYUI01015458v1:2082837-2084696
gg_SVA_D3a	CYUI01015549v1:817847-818670
gg_SVA_D3a	CYUI01015124v1:5819307-5821037
gg_SVA_D3a	CYUI01015435v1:320521-321541
gg_SVA_D3a	CYUI01000069v1:1989323-1990339
gg_SVA_D3a	CYUI01014965v1:5042251-5043942
gg_SVA_D3a	CYUI01015400v1:856429-857542
gg_SVA_D3a	CYUI01014963v1:14999166-15000000
gg_SVA_D3a	CYUI01000083v1:1557651-1559042
gg_SVA_D3a	CYUI01015220v1:1827839-1829343
gg_SVA_D3b	CYUI01015152v1:1336930-1337675	chr12:122708255-122708922	chr12:123552682-123553390
gg_SVA_D3b	CYUI01014985v1:622930-624455
gg_SVA_D3b	CYUI01015459v1:2985978-2986962
gg_SVA_D3b	CYUI01014994v1:4234270-4236315
gg_SVA_D3b	CYUI01015200v1:257776-259520
gg_SVA_D3b	CYUI01014906v1:23111364-23113217
gg_SVA_D3b	CYUI01015314v1:1430335-1432418
gg_SVA_D3b	CYUI01014967v1:14235841-14237957
gg_SVA_D3b	CYUI01015091v1:793048-794744
gg_SVA_D3b	CYUI01014987v1:7633991-7635309
gg_SVA_D3b	CYUI01000122v1:6654-7615
gg_SVA_D3b	CYUI01014983v1:13403641-13405087
gg_SVA_D3b	CYUI01015458v1:2166294-2168330
gg_SVA_D3b	CYUI01015004v1:5407987-5409738
gg_SVA_D3b	CYUI01015250v1:6024082-6025510
gg_SVA_D3b	CYUI01015218v1:1243116-1245215
gg_SVA_D3b	CYUI01015585v1:229538-231338
gg_SVA_D3b	CYUI01000075v1:1448974-1450895
gg_SVA_D3c	CYUI01014965v1:9562932-9564735
gg_SVA_D3c	CYUI01015729v1:900565-902930
gg_SVA_D3c	CYUI01000085v1:1858547-1860326
gg_SVA_D3c	CYUI01015105v1:8450807-8452820
gg_SVA_D3c	CYUI01015090v1:6942367-6943312
gg_SVA_D3c	CYUI01014944v1:17837930-17839522
gg_SVA_D3c	CYUI01015492v1:694835-695663
gg_SVA_D3c	CYUI01015146v1:127038-128135
gg_SVA_D3c	CYUI01014942v1:12275082-12277110
gg_SVA_D3c	CYUI01000003v1:9749911-9752052
gg_SVA_D3c	CYUI01015314v1:3965445-3967632
gg_SVA_D3c	CYUI01015262v1:2659510-2660942
gg_SVA_D3c	CYUI01015169v1:939964-942184
gg_SVA_D3c	CYUI01000156v1:49100-50997
gg_SVA_D3c	CYUI01015229v1:173510-175652
gg_SVA_D3c	CYUI01015032v1:11181897-11184172
gg_SVA_D3c	CYUI01015009v1:5230271-5231225
gg_SVA_D3c	CYUI01015406v1:1308973-1309939
gg_SVA_D3c	CYUI01003185v1:21590-22548
gg_SVA_D3c	CYUI01015151v1:6750720-6752359
gg_SVA_D3c	CYUI01014943v1:6155231-6156461
gg_SVA_D3c	CYUI01015057v1:8054549-8055454
gg_SVA_D3c	CYUI01014980v1:7954741-7955697
gg_SVA_D3c	CYUI01015004v1:3489920-3490873
gg_SVA_D3c	CYUI01015195v1:2633635-2634775
gg_SVA_D3c	CYUI01015655v1:443852-444802
gg_SVA_D3c	CYUI01015203v1:4510162-4511137
gg_SVA_D3c	CYUI01014905v1:13728583-13729830
gg_SVA_D3c	CYUI01015756v1:796593-798639
gg_SVA_D3c	CYUI01014976v1:4591051-4593714
gg_SVA_D3c	CYUI01002471v1:16757-18286
gg_SVA_D3c	CYUI01015375v1:821215-823328
gg_SVA_D3c	CYUI01015181v1:1525264-1527524
gg_SVA_D3c	CYUI01015492v1:80292-81626
gg_SVA_D3c	CYUI01014941v1:12088715-12091623
gg_SVA_D3c	CYUI01015011v1:6420293-6421267
gg_SVA_D3c	CYUI01014922v1:110395-112692
gg_SVA_D3c	CYUI01015781v1:632246-633208
gg_SVA_D3c	CYUI01015435v1:498083-498982
gg_SVA_D3c	CYUI01014940v1:14737814-14738814
gg_SVA_D3c	CYUI01015400v1:1948887-1950405
gg_SVA_D3c	CYUI01000979v1:76405-78179
gg_SVA_D3c	CYUI01000018v1:2640660-2641735
gg_SVA_D3c	CYUI01014919v1:4571018-4573213
gg_SVA_D3c	CYUI01015464v1:28454-29943
gg_SVA_D3c	CYUI01015014v1:1910278-1911253
gg_SVA_D3c	CYUI01015250v1:5851523-5852867
gg_SVA_D3c	CYUI01015250v1:2701780-2703431
gg_SVA_D3c	CYUI01015585v1:883785-887591
gg_SVA_D3c	CYUI01000082v1:2072966-2074897
gg_SVA_D3c	CYUI01015304v1:1206780-1208036
gg_SVA_D3c	CYUI01015086v1:1710731-1711760
gg_SVA_D3c	CYUI01014938v1:13777118-13778056
gg_SVA_D3c	CYUI01014991v1:782057-783002
gg_SVA_D3c	CYUI01014968v1:1259750-1260421
gg_SVA_D3c	CYUI01014939v1:20636507-20637468
gg_SVA_D3c	CYUI01015339v1:2388164-2390964
gg_SVA_D3c	CYUI01015217v1:1316113-1317072
gg_SVA_D3c	CYUI01015140v1:7490338-7492453
gg_SVA_D3c	CYUI01000001v1:3175874-3176820
gg_SVA_D3c	CYUI01014963v1:4043021-4043985
gg_SVA_D3c	CYUI01014993v1:2217067-2218766
gg_SVA_D3c	CYUI01015268v1:5675580-5677340
gg_SVA_D3c	CYUI01015266v1:142721-144729
gg_SVA_D3c	CYUI01014920v1:4830536-4832322
gg_SVA_D3c	CYUI01014962v1:9637826-9639551
gg_SVA_D3c	CYUI01014950v1:3803453-3805457
gg_SVA_D3c	CYUI01015480v1:106524-107199
gg_SVA_D3c	CYUI01000017v1:1383956-1385404
gg_SVA_D3c	CYUI01015669v1:1072242-1073620
gg_SVA_D3c	CYUI01015340v1:1807973-1809006
gg_SVA_D3c	CYUI01014901v1:16141139-16142790
gg_SVA_D3c	CYUI01014914v1:23420674-23421368
gg_SVA_D3c	CYUI01014944v1:8762427-8763019
gg_SVA_D3c	CYUI01014947v1:1418964-1420136
gg_SVA_D3c	CYUI01014967v1:11625242-11627016
gg_SVA_D3c	CYUI01015169v1:1003880-1006133
gg_SVA_D3c	CYUI01014962v1:6795900-6798066
gg_SVA_D3c	CYUI01014967v1:9531283-9532190
gg_SVA_D3c	CYUI01014933v1:6949972-6951885
gg_SVA_D3c	CYUI01014998v1:13407938-13410056
gg_SVA_D3c	CYUI01015250v1:3880549-3882159
gg_SVA_D3c	CYUI01015743v1:79790-81524
gg_SVA_D3c	CYUI01014962v1:14559205-14561550
gg_SVA_D3c	CYUI01015922v1:174602-176403
gg_SVA_D3c	CYUI01015262v1:5176181-5177728
gg_SVA_D3c	CYUI01014901v1:23011230-23013050
gg_SVA_D3c	CYUI01014942v1:5998021-5999745
gg_SVA_D3c	CYUI01015337v1:4707970-4710226
gg_SVA_D3c	CYUI01015302v1:3081290-3083393
gg_SVA_D3c	CYUI01015096v1:6813465-6815114
gg_SVA_D3c	CYUI01015400v1:3258482-3260709
gg_SVA_D3c	CYUI01000109v1:121486-123158
gg_SVA_D3c	CYUI01015337v1:3155709-3157670
gg_SVA_D3c	CYUI01015124v1:8965172-8967322
gg_SVA_D3c	CYUI01014915v1:648182-649585
gg_SVA_D3c	CYUI01000023v1:1236078-1236737
gg_SVA_D4	CYUI01015701v1:448994-450711	absent	chr17:10,486,743-10,488,574	lacks 1 DR of D4, 2 DRs of D3c
gg_SVA_D4	CYUI01014962v1:17844423-17846597
gg_SVA_D4	CYUI01015350v1:3704369-3706715
gg_SVA_D4	CYUI01015056v1:3306825-3307410
gg_SVA_D4	CYUI01015678v1:920459-921962
gg_SVA_D4	CYUI01014962v1:17935126-17937395
gg_SVA_D4	CYUI01014939v1:19744983-19746742
gg_SVA_D4	CYUI01015398v1:557328-559190
gg_SVA_D4	CYUI01014937v1:7847739-7849751
gg_SVA_D4	CYUI01015399v1:3184638-3186430
gg_SVA_D4	CYUI01015057v1:7179824-7181228
gg_SVA_D4	CYUI01015097v1:7091300-7093653
gg_SVA_D4	CYUI01015124v1:5791289-5793544
gg_SVA_D4	CYUI01014992v1:9495934-9497440
gg_SVA_D4	CYUI01015230v1:6291441-6293211
gg_SVA_D4	CYUI01000096v1:285932-286958
gg_SVA_D4	CYUI01000026v1:2731312-2731854
gg_SVA_D4	CYUI01014987v1:4035549-4036773
gg_SVA_D4	CYUI01015339v1:3811175-3812066
gg_SVA_D4	CYUI01015005v1:5085417-5086639
gg_SVA_D4	CYUI01015020v1:3409037-3409869
gg_SVA_D4	CYUI01015110v1:8222951-8223930
gg_SVA_D4	CYUI01014939v1:19624634-19626573
gg_SVA_D4	CYUI01015075v1:8774998-8776779
gg_SVA_D4	CYUI01014953v1:2264438-2266069
gg_SVA_D4	CYUI01015711v1:254022-255562
gg_SVA_D4	CYUI01015090v1:7477560-7479267
gg_SVA_D4	CYUI01015262v1:146480-148159
gg_SVA_D4	CYUI01015074v1:1752897-1754657
gg_SVA_D4	CYUI01015121v1:9378270-9380170
gg_SVA_D4	CYUI01014959v1:2201805-2202937
gg_SVA_D4	CYUI01015110v1:8851301-8851994
gg_SVA_D4	CYUI01015202v1:5121548-5121947
gg_SVA_D4	CYUI01015496v1:1928326-1929953
gg_SVA_D4	CYUI01015487v1:138792-140968
gg_SVA_D4	CYUI01014941v1:17581817-17583534
gg_SVA_D4	CYUI01015096v1:3195169-3197190
gg_SVA_D4	CYUI01014934v1:482996-485199
gg_SVA_D4	CYUI01015058v1:3723178-3724728
gg_SVA_D4	CYUI01000001v1:17185990-17186729
gg_SVA_D4	CYUI01015169v1:7689505-7691096
gg_SVA_D4	CYUI01014913v1:22349194-22351482
gg_SVA_D4	CYUI01015063v1:6140387-6141942
gg_SVA_D4	CYUI01014965v1:4846433-4848140
gg_SVA_D4	CYUI01015156v1:8113990-8115826
gg_SVA_D4	CYUI01015476v1:2476029-2478120
gg_SVA_D4	CYUI01014903v1:311310-313030
gg_SVA_D4	CYUI01014904v1:18437139-18438478
gg_SVA_D4	CYUI01014934v1:11134900-11136266
gg_SVA_D4	CYUI01000093v1:2136670-2138546
gg_SVA_D4	CYUI01014940v1:9443453-9445042
gg_SVA_D4	CYUI01014920v1:6862744-6864510
gg_SVA_D4	CYUI01015056v1:4264163-4266012
gg_SVA_D4	CYUI01014965v1:11103794-11105412
gg_SVA_D4	CYUI01015096v1:6185366-6187398
gg_SVA_D4	CYUI01015035v1:1162353-1164434
gg_SVA_D4	CYUI01015091v1:871835-873737
gg_SVA_D4	CYUI01014934v1:456288-457976
gg_SVA_D4	CYUI01015075v1:8435454-8437663
gg_SVA_D4	CYUI01014940v1:15533570-15535471
gg_SVA_D4	CYUI01014919v1:17977709-17979649
gg_SVA_D4	CYUI01015032v1:2795721-2797648
gg_SVA_D4	CYUI01015063v1:139157-140745
gg_SVA_D4	CYUI01015398v1:1279924-1282195
gg_SVA_D4	CYUI01015151v1:367973-369723
gg_SVA_D4	CYUI01015207v1:824438-826755
gg_SVA_D4	CYUI01015812v1:174049-175821
gg_SVA_D4	CYUI01015394v1:1791898-1793801
gg_SVA_D4	CYUI01015028v1:5444246-5445735
gg_SVA_D4	CYUI01000062v1:836286-838220
gg_SVA_D4	CYUI01015549v1:359004-360482
gg_SVA_D4	CYUI01015492v1:1404462-1406382
gg_SVA_D4	CYUI01015374v1:3626795-3629055
gg_SVA_D4	CYUI01015056v1:3726923-3728631
gg_SVA_D4	CYUI01015058v1:9008169-9009795
gg_SVA_D4	CYUI01014968v1:14144795-14146813	parallel insertion in human	absent
gg_SVA_D4	CYUI01015094v1:7941124-7942445
gg_SVA_D4	CYUI01014914v1:15634838-15635793
gg_SVA_D4	CYUI01015110v1:3497429-3498416
gg_SVA_D4	CYUI01000035v1:1171288-1172387
gg_SVA_D4	CYUI01015239v1:5693283-5694323
gg_SVA_D4	CYUI01015597v1:441880-443629
gg_SVA_D4	CYUI01014985v1:1187842-1190179
gg_SVA_D4	CYUI01015013v1:5032556-5034354
gg_SVA_D4	CYUI01000001v1:4792638-4794931
gg_SVA_D4	CYUI01015203v1:5059214-5060232
gg_SVA_D4	CYUI01015218v1:217959-218767
gg_SVA_D4	CYUI01015436v1:855576-856752
gg_SVA_D4	CYUI01014983v1:286912-288692
gg_SVA_D4	CYUI01014964v1:8185723-8186472
gg_SVA_D4	CYUI01014934v1:9947888-9948856
gg_SVA_D4	CYUI01014942v1:4106844-4108744
gg_SVA_D4	CYUI01015057v1:9151043-9152626
gg_SVA_D4	CYUI01015014v1:1543898-1546319
gg_SVA_D4	CYUI01014945v1:127593-129478
gg_SVA_D4	CYUI01000082v1:2191292-2192884
gg_SVA_D4	CYUI01015350v1:4074509-4076247
gg_SVA_D4	CYUI01015117v1:1774347-1776715
gg_SVA_D4	CYUI01000281v1:14284-17340
gg_SVA_D4	CYUI01015156v1:2252451-2254123
gg_SVA_D4	CYUI01015804v1:493383-494849
gg_SVA_D4	CYUI01015528v1:1440237-1441838
gg_SVA_D4	CYUI01015009v1:3138195-3138885
gg_SVA_D4	CYUI01015678v1:500807-502719
gg_SVA_D4	CYUI01014916v1:23703987-23704972
gg_SVA_D4	CYUI01015028v1:6593630-6595369
gg_SVA_D4	CYUI01015014v1:9474902-9476622
gg_SVA_D4	CYUI01015190v1:4007180-4008182
gg_SVA_D4	CYUI01015785v1:595831-597019
gg_SVA_D4	CYUI01014981v1:12579083-12580418
gg_SVA_D4	CYUI01014938v1:132441-134243
gg_SVA_D4	CYUI01015128v1:2326654-2328509
gg_SVA_D4	CYUI01015020v1:11474131-11476391
gg_SVA_D4	CYUI01015556v1:1211758-1213102
gg_SVA_D4	CYUI01014906v1:8332629-8334614
gg_SVA_D4	CYUI01015190v1:6709081-6711014
gg_SVA_D4	CYUI01001209v1:63008-64773
gg_SVA_D4	CYUI01015794v1:182546-184422
gg_SVA_D4	CYUI01015922v1:216013-217573
gg_SVA_D4	CYUI01015169v1:2356551-2358086
gg_SVA_D4	CYUI01015097v1:367275-368746
gg_SVA_D4	CYUI01014968v1:14827305-14829045
gg_SVA_D4	CYUI01015057v1:10440915-10442054
gg_SVA_D4	CYUI01014962v1:9509932-9510431
gg_SVA_D4	CYUI01015144v1:4071656-4072655
gg_SVA_D4	CYUI01015530v1:24515-26422
gg_SVA_D4	CYUI01000084v1:448978-450790
gg_SVA_D4	CYUI01015743v1:791332-792791
gg_SVA_D4	CYUI01014987v1:11054814-11056516
gg_SVA_D4	CYUI01014965v1:4889212-4890995
gg_SVA_D4	CYUI01015819v1:261925-264148
gg_SVA_D4	CYUI01015144v1:5076796-5078477
gg_SVA_D4	CYUI01000001v1:12246780-12248675
gg_SVA_D4	CYUI01000060v1:1812847-1814702
gg_SVA_D4	CYUI01000017v1:1604613-1606131
gg_SVA_D4	CYUI01015105v1:3126446-3128216
gg_SVA_D4	CYUI01015250v1:3511798-3513399
gg_SVA_D4	CYUI01014959v1:2880785-2882477
gg_SVA_D4	CYUI01014987v1:3149200-3150949
gg_SVA_D4	CYUI01015012v1:3402482-3403905
gg_SVA_D4	CYUI01015288v1:2226347-2228300
gg_SVA_D4	CYUI01015394v1:2593814-2594938
gg_SVA_D4	CYUI01015109v1:46783-48570
gg_SVA_D4	CYUI01015586v1:392623-394664
gg_SVA_D4	CYUI01014937v1:2124585-2126720
gg_SVA_D4	CYUI01000013v1:965909-967744
gg_SVA_D4	CYUI01015585v1:441788-443764
gg_SVA_D4	CYUI01015211v1:1064082-1066207
gg_SVA_D4	CYUI01015057v1:4680835-4683127
gg_SVA_D4	CYUI01014933v1:865911-867739
gg_SVA_D4	CYUI01014950v1:17369002-17370587
gg_SVA_D4	CYUI01000003v1:24469074-24470647
gg_SVA_D4	CYUI01015090v1:5690331-5692055
gg_SVA_D4	CYUI01014958v1:12922262-12924164
gg_SVA_D4	CYUI01015207v1:3163585-3165615
gg_SVA_D4	CYUI01015043v1:1560325-1561967
gg_SVA_D4	CYUI01015585v1:411324-413064
gg_SVA_D4	CYUI01014950v1:330551-332168
gg_SVA_D4	CYUI01015903v1:281671-283905
gg_SVA_D4	CYUI01015203v1:3001931-3003543
gg_SVA_D4	CYUI01015058v1:7341714-7343179
gg_SVA_D4	CYUI01014906v1:7130242-7131849
gg_SVA_D4	CYUI01015110v1:4956901-4958749
gg_SVA_D4	CYUI01015080v1:8799991-8801883
gg_SVA_D4	CYUI01015032v1:2816429-2818083
gg_SVA_D4	CYUI01014938v1:80182-81686
gg_SVA_D4	CYUI01014965v1:5243947-5245358
gg_SVA_D4	CYUI01000001v1:22413127-22415204
gg_SVA_D4	CYUI01014919v1:4322976-4324505
gg_SVA_D4	CYUI01015523v1:177671-179133
gg_SVA_D4	CYUI01000026v1:77601-78621
gg_SVA_D4	CYUI01015201v1:3883848-3885998
gg_SVA_D4	CYUI01015297v1:232383-234068
gg_SVA_D4	CYUI01015508v1:718721-720468
gg_SVA_D4	CYUI01015096v1:7034263-7036139
gg_SVA_D4	CYUI01015105v1:8567823-8569656
gg_SVA_D4	CYUI01014933v1:14821087-14823394
gg_SVA_D4	CYUI01014959v1:5995141-5996605
gg_SVA_D4	CYUI01015388v1:2766186-2768531
gg_SVA_D4	CYUI01015239v1:3619685-3621832
gg_SVA_D4	CYUI01015005v1:5345304-5346919
gg_SVA_D4	CYUI01014916v1:14013688-14014834
gg_SVA_D4	CYUI01015230v1:1050987-1053138
gg_SVA_D4	CYUI01014942v1:4399491-4401872
gg_SVA_D4	CYUI01000003v1:808046-809545
gg_SVA_D4	CYUI01015110v1:5263486-5265744
gg_SVA_D4	CYUI01014950v1:16317327-16318917
gg_SVA_D4	CYUI01000085v1:671179-672836
gg_SVA_D4	CYUI01015094v1:9154845-9156343
gg_SVA_D4	CYUI01015304v1:1238033-1239516
gg_SVA_D4	CYUI01014962v1:14388365-14390406
gg_SVA_D4	CYUI01015105v1:2219587-2221471
gg_SVA_D4	CYUI01014942v1:15176215-15177565
gg_SVA_D4	CYUI01014943v1:1622533-1624326
gg_SVA_D4	CYUI01015124v1:7574986-7576572
gg_SVA_D4	CYUI01014942v1:2062179-2063792
gg_SVA_D4	CYUI01015406v1:188674-190531
gg_SVA_D4	CYUI01014901v1:23551437-23552023
gg_SVA_D4	CYUI01014903v1:28095491-28096407
gg_SVA_D4	CYUI01000003v1:18589527-18590574
gg_SVA_D4	CYUI01000005v1:24618132-24619756
gg_SVA_D4	CYUI01014913v1:20720502-20722759
gg_SVA_D4	CYUI01015239v1:5225620-5227529
gg_SVA_D4	CYUI01014983v1:9260205-9261903
gg_SVA_D4	CYUI01003674v1:4296-7087
gg_SVA_D4	CYUI01015387v1:4242724-4244576
gg_SVA_D4	CYUI01015183v1:552980-554371
gg_SVA_D4	CYUI01015337v1:745917-747574
gg_SVA_D4	CYUI01015256v1:840646-841389
gg_SVA_D4	CYUI01015145v1:7609344-7610444
gg_SVA_D4	CYUI01015584v1:771024-771645
gg_SVA_D4	CYUI01015806v1:220181-221168
gg_SVA_D4	CYUI01015381v1:1351553-1352209
gg_SVA_D4	CYUI01014922v1:3305786-3306538
gg_SVA_D4	CYUI01014965v1:10492659-10493970
gg_SVA_D4	CYUI01015304v1:888807-890127
gg_SVA_D4	CYUI01015262v1:1035485-1035995
gg_SVA_D4	CYUI01014967v1:11867301-11868425
gg_SVA_D4	CYUI01014958v1:5716593-5717170
gg_SVA_D4	CYUI01015436v1:1228520-1229243
gg_SVA_D4	CYUI01015809v1:154477-155114
gg_SVA_D4	CYUI01000085v1:658936-659969
gg_SVA_D4	CYUI01000125v1:27675-29118
gg_SVA_D4	CYUI01014957v1:16097028-16098057
gg_SVA_D4	CYUI01015209v1:5391731-5392670
gg_SVA_D4	CYUI01015056v1:4439013-4439967
gg_SVA_D4	CYUI01015563v1:225437-226415
gg_SVA_D4	CYUI01015043v1:7183365-7184347
gg_SVA_D4	CYUI01014987v1:3174025-3174754
gg_SVA_D4	CYUI01015005v1:13059873-13060382
gg_SVA_D4	CYUI01015220v1:2206410-2207017
gg_SVA_D4	CYUI01015312v1:256412-257568
gg_SVA_D4	CYUI01015269v1:4611582-4613000
gg_SVA_D4	CYUI01015458v1:1546472-1547500
gg_SVA_D4	CYUI01015106v1:8870238-8871214
gg_SVA_D4	CYUI01014906v1:4514303-4515273
gg_SVA_D4	CYUI01015262v1:3524137-3525120
gg_SVA_D4	CYUI01014965v1:6998124-6999471
gg_SVA_D4a	CYUI01014917v1:6381341-6382465
gg_SVA_D4a	CYUI01014968v1:3988334-3989612
gg_SVA_D4a	CYUI01015158v1:3808024-3809592
gg_SVA_D4a	CYUI01014919v1:8082279-8084276
gg_SVA_D4a	CYUI01014965v1:15300873-15302783
gg_SVA_D4a	CYUI01015187v1:6656529-6658293
gg_SVA_D4a	CYUI01015462v1:1468298-1470178
gg_SVA_D4a	CYUI01014905v1:17364220-17367106
gg_SVA_D4a	CYUI01015648v1:1132525-1134378
gg_SVA_D4a	CYUI01014980v1:8484221-8486057
gg_SVA_D4a	CYUI01015302v1:3307712-3309782
gg_SVA_D4a	CYUI01014915v1:4865605-4867487
gg_SVA_D4a	CYUI01014906v1:17819219-17821191
gg_SVA_D4a	CYUI01014950v1:13421586-13423630
gg_SVA_D4a	CYUI01014919v1:14207204-14209098
gg_SVA_D4a	CYUI01015311v1:5374666-5376681
gg_SVA_D4a	CYUI01015311v1:5308845-5310860
gg_SVA_D4a	CYUI01015150v1:1568552-1570288
gg_SVA_D4a	CYUI01000001v1:28658186-28659981
gg_SVA_D4a	CYUI01015095v1:732451-734207
gg_SVA_D4a	CYUI01015311v1:451120-453061
gg_SVA_D4a	CYUI01000065v1:631933-633514
gg_SVA_D4a	CYUI01014922v1:2095300-2097126
gg_SVA_D4a	CYUI01007894v1:861-2156
gg_SVA_D4a	CYUI01015340v1:1140884-1141897
gg_SVA_D4a	CYUI01014950v1:2376072-2377080
gg_SVA_D4a	CYUI01014950v1:15596389-15597085
gg_SVA_D4a	CYUI01015218v1:6550143-6550605
gg_SVA_D4a	CYUI01014937v1:9306115-9306501
gg_SVA_D4a	CYUI01015260v1:2989994-2990699
gg_SVA_D4a	CYUI01015091v1:4795729-4796305
gg_SVA_D4a	CYUI01015012v1:1175041-1176175
gg_SVA_D4a	CYUI01015285v1:2744183-2746133
gg_SVA_D4a	CYUI01015370v1:3607659-3609224
gg_SVA_D4a	CYUI01014904v1:3857572-3859524
gg_SVA_D4a	CYUI01014913v1:18937022-18938686
gg_SVA_D4a	CYUI01015314v1:2262839-2264632
gg_SVA_D4a	CYUI01014901v1:18125760-18127270
gg_SVA_D4a	CYUI01015124v1:7570007-7571984
gg_SVA_D4a	CYUI01015476v1:2572797-2574446
gg_SVA_D4a	CYUI01014953v1:5417663-5419221
gg_SVA_D4a	CYUI01015032v1:12066600-12068179
gg_SVA_D4a	CYUI01015146v1:1932908-1934237
gg_SVA_D4a	CYUI01014972v1:15675729-15677608
gg_SVA_D4a	CYUI01015340v1:4529405-4531191
gg_SVA_D4a	CYUI01015141v1:2699685-2700767
gg_SVA_D4a	CYUI01015190v1:1152717-1153441
gg_SVA_D4a	CYUI01014953v1:6674873-6675530
gg_SVA_D4b	CYUI01014919v1:17586693-17588326
gg_SVA_D4b	CYUI01015923v1:29922-32257
gg_SVA_D4b	CYUI01014915v1:14366869-14369015
gg_SVA_D4b	CYUI01015178v1:2819412-2821358
gg_SVA_D4b	CYUI01015197v1:445615-447893
gg_SVA_D4b	CYUI01015714v1:582002-584217
gg_SVA_D4b	CYUI01014918v1:5620007-5622042
gg_SVA_D4b	CYUI01015058v1:8622595-8624024
gg_SVA_D4b	CYUI01015339v1:2246298-2247557
gg_SVA_D4b	CYUI01014934v1:964570-965544
gg_SVA_D4b	CYUI01015579v1:140916-142493
gg_SVA_D4b	CYUI01014920v1:3822876-3824551
gg_SVA_D4b	CYUI01014942v1:5863255-5864845
gg_SVA_D4b	CYUI01005344v1:13968-15631
gg_SVA_D4b	CYUI01001159v1:15691-17856
gg_SVA_D4b	CYUI01014968v1:9958138-9960645
gg_SVA_D4b	CYUI01014943v1:7439730-7442405
gg_SVA_D4b	CYUI01015378v1:4392830-4394340
gg_SVA_D4b	CYUI01015269v1:4480298-4483165
gg_SVA_D4b	CYUI01015483v1:385865-387707
gg_SVA_D4b	CYUI01015207v1:1862189-1863780
gg_SVA_D4b	CYUI01015110v1:6340373-6342101
gg_SVA_D4b	CYUI01014980v1:11202323-11203722
gg_SVA_D4b	CYUI01015203v1:4595825-4598478
gg_SVA_D4b	CYUI01015032v1:10074971-10076517
gg_SVA_D4b	CYUI01000054v1:374867-377077
gg_SVA_D4b	CYUI01015109v1:4503903-4506230
gg_SVA_D4b	CYUI01015269v1:4442419-4444623
gg_SVA_D4b	CYUI01015528v1:1129171-1131030
gg_SVA_D4b	CYUI01015063v1:4146119-4148020
gg_SVA_D4b	CYUI01015032v1:8263702-8265479
gg_SVA_D4b	CYUI01014934v1:21367000-21368663
gg_SVA_D4b	CYUI01000065v1:1073975-1075658
gg_SVA_D4b	CYUI01014901v1:2025515-2027441
gg_SVA_D4b	CYUI01015595v1:1035095-1035944
gg_SVA_D4b	CYUI01015110v1:5739124-5740021
gg_SVA_D4b	CYUI01000084v1:424463-425587
gg_SVA_D4b	CYUI01015312v1:273388-275402
gg_SVA_D4b	CYUI01015262v1:5650740-5651691
gg_SVA_D4b	CYUI01015780v1:499384-499995
gg_SVA_D4b	CYUI01015032v1:10103764-10104422
gg_SVA_D4b	CYUI01000003v1:9352581-9353369
gg_SVA_D4b	CYUI01015232v1:2637075-2638145
gg_SVA_D4b	CYUI01015106v1:8261669-8262471
gg_SVA_D4b	CYUI01015141v1:8461511-8462879
gg_SVA_D4b	CYUI01015432v1:229440-230148
gg_SVA_D4b	CYUI01014980v1:7185487-7186681
gg_SVA_D4b	CYUI01015182v1:1561307-1561776
gg_SVA_D4b	CYUI01015743v1:256674-258270
gg_SVA_D4b	CYUI01015724v1:544197-544699
gg_SVA_D4b	CYUI01015140v1:7538538-7539564
gg_SVA_D4b	CYUI01014943v1:9044414-9046729
gg_SVA_D4b	CYUI01015267v1:2157870-2160075
gg_SVA_D4b	CYUI01015089v1:8365084-8367090
gg_SVA_D4b	CYUI01014933v1:6678424-6680272
gg_SVA_D4b	CYUI01015528v1:556960-558474
gg_SVA_D4b	CYUI01000008v1:1287983-1288574
gg_SVA_D4b	CYUI01015096v1:3121211-3123280
gg_SVA_D4b	CYUI01015383v1:3561310-3563090
gg_SVA_D4b	CYUI01015195v1:2599975-2601674
gg_SVA_D4b	CYUI01000001v1:19125055-19126788
gg_SVA_D4b	CYUI01014933v1:14155070-14156864
gg_SVA_D4b	CYUI01015138v1:1165251-1167435
gg_SVA_D4b	CYUI01014903v1:7455018-7456720
gg_SVA_D4b	CYUI01014906v1:19003715-19006035
gg_SVA_D4b	CYUI01015105v1:2328800-2330740
gg_SVA_D4b	CYUI01015004v1:1380433-1382035
gg_SVA_D4b	CYUI01015047v1:1060149-1062094
gg_SVA_D4b	CYUI01015090v1:6118346-6120070
gg_SVA_D4b	CYUI01015109v1:1226642-1228724
gg_SVA_D4b	CYUI01014904v1:3695003-3696785
gg_SVA_D4b	CYUI01014985v1:1307789-1309505
gg_SVA_D4b	CYUI01014943v1:12642627-12644099
gg_SVA_D4b	CYUI01015311v1:4008922-4010164
gg_SVA_D4b	CYUI01014915v1:17334405-17336156
gg_SVA_D4b	CYUI01014958v1:15709292-15711384
gg_SVA_D4b	CYUI01015090v1:7076559-7078424
gg_SVA_D4b	CYUI01015035v1:9935129-9936943
gg_SVA_D4b	CYUI01015462v1:3127505-3129080
gg_SVA_D4b	CYUI01000001v1:19005701-19007779
gg_SVA_D4b	CYUI01015450v1:2115638-2117776
gg_SVA_D4b	CYUI01015385v1:1452655-1454312
gg_SVA_D4b	CYUI01000193v1:90249-92448
gg_SVA_D4b	CYUI01014957v1:4833929-4835684
gg_SVA_D4b	CYUI01014965v1:1156846-1158922
gg_SVA_D4b	CYUI01015200v1:2015488-2017373
gg_SVA_D4b	CYUI01015366v1:50327-52035
gg_SVA_D4b	CYUI01014914v1:23295848-23297432
gg_SVA_D4b	CYUI01015399v1:3242630-3244769
gg_SVA_D4b	CYUI01015094v1:2906543-2907648
gg_SVA_D4b	CYUI01015260v1:1807726-1808441
gg_SVA_D4b	CYUI01015152v1:3753700-3755205
gg_SVA_D4b	CYUI01015596v1:14619-15606
gg_SVA_D4b	CYUI01015458v1:1315812-1316777
gg_SVA_D4b	CYUI01015688v1:879623-880775
gg_SVA_D4b	CYUI01015654v1:1151353-1152304
gg_SVA_D4b	CYUI01015009v1:494791-495477
gg_SVA_D4b	CYUI01015146v1:2884306-2885416
gg_SVA_D4b	CYUI01014962v1:9307159-9308009
gg_SVA_D4b	CYUI01015004v1:124765-125530
gg_SVA_D4b	CYUI01014914v1:23198384-23199103
gg_SVA_D4b	CYUI01015090v1:9752771-9753449
gg_SVA_D4b	CYUI01015057v1:7833392-7833984
gg_SVA_D4c	CYUI01000003v1:9528355-9531356
gg_SVA_D4c	CYUI01014949v1:8816117-8817978
gg_SVA_D4c	CYUI01015846v1:34744-36319
gg_SVA_D4c	CYUI01006671v1:1-2423
gg_SVA_D4c	CYUI01015678v1:862474-864636
gg_SVA_D4c	CYUI01000005v1:823576-825243
gg_SVA_D4c	CYUI01014975v1:5322849-5323685
gg_SVA_D4c	CYUI01015462v1:1247681-1249247
gg_SVA_D4c	CYUI01014942v1:3852587-3855111
gg_SVA_D4c	CYUI01014905v1:11244888-11247109
gg_SVA_D4c	CYUI01015400v1:980165-982028
gg_SVA_D4c	CYUI01015057v1:11309185-11311704
gg_SVA_D4c	CYUI01015378v1:3153211-3155393
gg_SVA_D4c	CYUI01015421v1:1905976-1907239
gg_SVA_D4c	CYUI01014991v1:490702-492518
gg_SVA_D4c	CYUI01015057v1:6265846-6267184
gg_SVA_D4c	CYUI01014901v1:25557616-25559163
gg_SVA_D4c	CYUI01014919v1:19054083-19056141
gg_SVA_D4c	CYUI01015394v1:3688019-3690009
gg_SVA_D4c	CYUI01015089v1:6062797-6064713
gg_SVA_D4c	CYUI01014976v1:3747002-3749013
gg_SVA_D4c	CYUI01015096v1:7580865-7583163
gg_SVA_D4c	CYUI01015220v1:2240533-2243004
gg_SVA_D4c	CYUI01014985v1:11895854-11897386
gg_SVA_D4c	CYUI01000082v1:938188-940737
gg_SVA_D4c	CYUI01014943v1:15425638-15427399
gg_SVA_D4c	CYUI01014980v1:4078841-4080784
gg_SVA_D4c	CYUI01014980v1:7098684-7099948
gg_SVA_D4c	CYUI01014947v1:434054-436405
gg_SVA_D4c	CYUI01015436v1:924105-926440
gg_SVA_D4c	CYUI01014992v1:13090157-13091720
gg_SVA_D4c	CYUI01015540v1:652747-654641
gg_SVA_D4c	CYUI01014950v1:17944053-17946289
gg_SVA_D4c	CYUI01015395v1:2861085-2863285
gg_SVA_D4c	CYUI01015150v1:830093-832163
gg_SVA_D4c	CYUI01015062v1:10029660-10031850
gg_SVA_D4c	CYUI01015346v1:1655878-1657622
gg_SVA_D4c	CYUI01015678v1:465578-466120
gg_SVA_D4c	CYUI01014980v1:7638563-7639511
gg_SVA_D4c	CYUI01000001v1:11007778-11008392
gg_SVA_D4c	CYUI01000520v1:2-1864
gg_SVA_D4c	CYUI01014913v1:22044837-22047016
gg_SVA_D4c	CYUI01015106v1:8688967-8690523
gg_SVA_D4c	CYUI01015110v1:5251355-5252992
gg_SVA_D4c	CYUI01014965v1:11578924-11580883
gg_SVA_D4c	CYUI01014942v1:1210937-1212641
gg_SVA_D4c	CYUI01000053v1:1092180-1093995
gg_SVA_D4c	CYUI01015720v1:924714-926983
gg_SVA_D4c	CYUI01015664v1:483172-485567
gg_SVA_D4c	CYUI01015398v1:3781481-3783724
gg_SVA_D4c	CYUI01014994v1:3509958-3512045
gg_SVA_D4c	CYUI01014904v1:24284430-24286868
gg_SVA_D4c	CYUI01014967v1:1614944-1617397
gg_SVA_D4c	CYUI01015457v1:905262-907132
gg_SVA_D4c	CYUI01014903v1:14102505-14104825
gg_SVA_D4c	CYUI01015012v1:2628878-2631111
gg_SVA_D4c	CYUI01014980v1:10303453-10305410
gg_SVA_D4c	CYUI01015057v1:5928462-5930792
gg_SVA_D4c	CYUI01015375v1:3828224-3829834
gg_SVA_D4c	CYUI01015156v1:6548584-6550832
gg_SVA_D4c	CYUI01015091v1:3738035-3740015
gg_SVA_D4c	CYUI01000080v1:2271815-2273687
gg_SVA_D4c	CYUI01015056v1:1677246-1678754
gg_SVA_D4c	CYUI01015328v1:526629-528605
gg_SVA_D4c	CYUI01014987v1:7481695-7483217
gg_SVA_D4c	CYUI01015688v1:1100218-1102902
gg_SVA_D4c	CYUI01015130v1:4967543-4969750
gg_SVA_D4c	CYUI01015221v1:4505361-4507931
gg_SVA_D4c	CYUI01000109v1:154309-156329
gg_SVA_D4c	CYUI01015464v1:2842313-2844228
gg_SVA_D4c	CYUI01014923v1:3452916-3454558
gg_SVA_D4c	CYUI01014949v1:6557526-6560527
gg_SVA_D4c	CYUI01014967v1:3894154-3895916
gg_SVA_D4c	CYUI01015109v1:6839636-6841531
gg_SVA_D4c	CYUI01000001v1:11300019-11302250
gg_SVA_D4c	CYUI01015058v1:8725770-8727908
gg_SVA_D4c	CYUI01015509v1:1603814-1605979
gg_SVA_D4c	CYUI01015225v1:169644-171131
gg_SVA_D4c	CYUI01015158v1:5613910-5616359
gg_SVA_D4c	CYUI01015250v1:3474755-3476743
gg_SVA_D4c	CYUI01015207v1:4017247-4019135
gg_SVA_D4c	CYUI01015741v1:809337-811376
gg_SVA_D4c	CYUI01000008v1:809738-811414
gg_SVA_D4c	CYUI01014981v1:12328681-12330430
gg_SVA_D4c	CYUI01014920v1:545118-547144
gg_SVA_D4c	CYUI01015195v1:2496545-2498537
gg_SVA_D4c	CYUI01014981v1:2033385-2035375
gg_SVA_D4c	CYUI01015135v1:3490235-3492799
gg_SVA_D4c	CYUI01015182v1:617616-619624
gg_SVA_D4c	CYUI01014987v1:3013423-3014898
gg_SVA_D4c	CYUI01015339v1:2146802-2147922
gg_SVA_D4c	CYUI01015097v1:3780516-3781788
gg_SVA_D4c	CYUI01014933v1:4027139-4028973
gg_SVA_D4c	CYUI01014965v1:5195888-5196770
gg_SVA_D4c	CYUI01015182v1:1574116-1574846
gg_SVA_D4c	CYUI01015846v1:404858-405512
gg_SVA_D4c	CYUI01015202v1:1344383-1345563
gg_SVA_D4c	CYUI01015474v1:1475300-1476262
gg_SVA_D4c	CYUI01014914v1:23438874-23440244
gg_SVA_D4c	CYUI01000033v1:552089-553446
gg_SVA_D4c	CYUI01014933v1:20082609-20083588
gg_SVA_D4c	CYUI01015545v1:507272-508226
gg_SVA_D4c	CYUI01015190v1:4242444-4243572
gg_SVA_D4c	CYUI01015337v1:4763703-4764694
gg_SVA_D4c	CYUI01014942v1:5712816-5713929
gg_SVA_D4c	CYUI01015756v1:174037-175319
gg_SVA_D4c	CYUI01015898v1:41476-43071
gg_SVA_D4c	CYUI01014919v1:12580364-12581900
gg_SVA_D4c	CYUI01015281v1:4897959-4899341
gg_SVA_D4c	CYUI01015250v1:5057379-5058367
gg_SVA_D4c	CYUI01015240v1:265624-266559
gg_SVA_D4c	CYUI01015109v1:8761974-8763542
gg_SVA_D4c	CYUI01000001v1:28383783-28384667
gg_SVA_D4c	CYUI01015131v1:7635472-7636729
gg_SVA_D4c	CYUI01015107v1:1161426-1162219
gg_SVA_D4c	CYUI01015124v1:3514231-3515371
gg_SVA_D4c	CYUI01015190v1:5623158-5623854
gg_SVA_D4d	CYUI01015004v1:5476556-5477584
gg_SVA_D4d	CYUI01015281v1:5815145-5817432
gg_SVA_D4d	CYUI01014993v1:2963333-2965851
gg_SVA_D4d	CYUI01014963v1:11925789-11928132
gg_SVA_D4d	CYUI01015109v1:3200943-3203105
gg_SVA_D4d	CYUI01014968v1:6221801-6225794
gg_SVA_D4d	CYUI01015230v1:785211-786864
gg_SVA_D4d	CYUI01014981v1:13114412-13116330
gg_SVA_D4d	CYUI01015091v1:5986684-5989179
gg_SVA_D4d	CYUI01001673v1:8067-10964
gg_SVA_D4d	CYUI01015393v1:179108-181212
gg_SVA_D4d	CYUI01015058v1:6471853-6474419
gg_SVA_D4d	CYUI01014923v1:3542654-3544986
gg_SVA_D4d	CYUI01000275v1:15700-18551
gg_SVA_D4d	CYUI01014901v1:10592897-10594615
gg_SVA_D4d	CYUI01000068v1:6945-9198
gg_SVA_D4d	CYUI01000005v1:956638-958809
gg_SVA_D4d	CYUI01015256v1:5534000-5536231
gg_SVA_D4d	CYUI01015062v1:9011136-9012759
gg_SVA_D4d	CYUI01014962v1:9598259-9600214
gg_SVA_D4d	CYUI01015190v1:3412834-3414963
gg_SVA_D4d	CYUI01000005v1:17164798-17166929
gg_SVA_D4d	CYUI01015448v1:1330382-1332463
gg_SVA_D4d	CYUI01015509v1:1461095-1462600
gg_SVA_D4d	CYUI01000075v1:2295678-2297361
gg_SVA_D4d	CYUI01015090v1:2298038-2300286
gg_SVA_D4d	CYUI01000001v1:14229337-14231815
gg_SVA_D4d	CYUI01015730v1:791648-792970
gg_SVA_D4d	CYUI01015124v1:7518380-7519148
gg_SVA_D4d	CYUI01015135v1:3154604-3155570
gg_SVA_D4d	CYUI01014968v1:303857-304939
gg_SVA_D4d	CYUI01000065v1:51810-53133
gg_SVA_D4d	CYUI01015057v1:9904836-9906183
gg_SVA_D4d	CYUI01015923v1:211879-213442
gg_SVA_D4d	CYUI01014963v1:14810014-14811606
gg_SVA_D4d	CYUI01015660v1:532889-533881
gg_SVA_D4d	CYUI01015414v1:551503-552828
gg_SVA_D4d	CYUI01014957v1:13126719-13127258
gg_SVA_D4d	CYUI01014904v1:711287-713221
gg_SVA_D4d	CYUI01015526v1:1883246-1884052
gg_SVA_D4d	CYUI01015097v1:968795-969943
gg_SVA_D4e	CYUI01015124v1:2503847-2506221
gg_SVA_D4e	CYUI01014939v1:3928174-3930269
gg_SVA_D4e	CYUI01015014v1:1593948-1596892
gg_SVA_D4e	CYUI01015810v1:549738-550719
gg_SVA_D4e	CYUI01014939v1:3917414-3918377
gg_SVA_D4e	CYUI01015062v1:1028361-1029390
gg_SVA_D4e	CYUI01015043v1:7855854-7858011
gg_SVA_D4e	CYUI01015266v1:5203609-5205406
gg_SVA_D4e	CYUI01014934v1:17003573-17005123
gg_SVA_D4e	CYUI01014923v1:3705860-3708024
gg_SVA_D4e	CYUI01015595v1:1023912-1026157
gg_SVA_D4e	CYUI01015144v1:5561562-5562852
gg_SVA_D4e	CYUI01015106v1:8668645-8669573
gg_SVA_D4e	CYUI01014968v1:2909017-2910131
gg_SVA_D4e	CYUI01015005v1:10661554-10663114
gg_SVA_D4e	CYUI01014938v1:6480127-6481152
gg_SVA_D4e	CYUI01015075v1:2377-5183
gg_SVA_D4e	CYUI01000082v1:527886-530234
gg_SVA_D4e	CYUI01000017v1:1685666-1688376
gg_SVA_D4e	CYUI01015339v1:1562125-1563959
gg_SVA_D4e	CYUI01015032v1:12289821-12291582
gg_SVA_D4e	CYUI01015613v1:969564-971100
gg_SVA_D4e	CYUI01015032v1:2820863-2822923
gg_SVA_D4e	CYUI01015064v1:4941144-4943350
gg_SVA_D4e	CYUI01014994v1:886701-889121
gg_SVA_D4e	CYUI01014940v1:16551473-16553901
gg_SVA_D4e	CYUI01015075v1:8742385-8744456
gg_SVA_D4e	CYUI01015421v1:609193-611472
gg_SVA_D4e	CYUI01015462v1:1325377-1327210
gg_SVA_D4e	CYUI01015267v1:1587256-1589107
gg_SVA_D4e	CYUI01015090v1:7251282-7254082
gg_SVA_D4e	CYUI01015668v1:1473-3168
gg_SVA_D4e	CYUI01015110v1:2296753-2299525
gg_SVA_D4e	CYUI01015109v1:205815-208189
gg_SVA_D4e	CYUI01015356v1:730146-731838
gg_SVA_D4e	CYUI01014906v1:15779169-15781832
gg_SVA_D4e	CYUI01014958v1:6201170-6203591
gg_SVA_D4e	CYUI01000023v1:866825-869034
gg_SVA_D4e	CYUI01015674v1:4810-7215
gg_SVA_D4e	CYUI01014906v1:19037357-19039624
gg_SVA_D4e	CYUI01015385v1:2918880-2921013
gg_SVA_D4e	CYUI01000835v1:55881-58159
gg_SVA_D4e	CYUI01015528v1:780298-782115
gg_SVA_D4e	CYUI01014904v1:8105947-8108125
gg_SVA_D4e	CYUI01015005v1:1000001-1001992
gg_SVA_D4e	CYUI01015153v1:7066487-7068652
gg_SVA_D4e	CYUI01015267v1:1764232-1766155
gg_SVA_D4e	CYUI01014903v1:13631537-13633504
gg_SVA_D4e	CYUI01015050v1:7538692-7540709
gg_SVA_D4e	CYUI01015140v1:6077002-6078972
gg_SVA_D4e	CYUI01014991v1:1513427-1514414
gg_SVA_D4e	CYUI01015110v1:7612331-7614281
gg_SVA_D4e	CYUI01015146v1:3672511-3674231
gg_SVA_D4e	CYUI01000290v1:161447-163788
gg_SVA_D4e	CYUI01015195v1:1429004-1430829
gg_SVA_D4e	CYUI01014918v1:20831603-20833832
gg_SVA_D4e	CYUI01000003v1:27361541-27363629
gg_SVA_D4e	CYUI01001157v1:37962-40233
gg_SVA_D4e	CYUI01015641v1:888363-889485
gg_SVA_D4e	CYUI01015202v1:1519864-1520827
gg_SVA_D4e	CYUI01000019v1:1841158-1842154
gg_SVA_D4e	CYUI01014987v1:10321145-10321984
gg_SVA_D4e	CYUI01015311v1:3886045-3887164
gg_SVA_D4e	CYUI01014920v1:5180698-5182407
gg_SVA_D4e	CYUI01008438v1:3132-4329
gg_SVA_D4e	CYUI01015153v1:5001029-5002557
gg_SVA_D4e	CYUI01015146v1:6593889-6594902
gg_SVA_D4e	CYUI01015591v1:10774-12330
gg_SVA_D4e	CYUI01000003v1:17108481-17109515
gg_SVA_D4e	CYUI01014938v1:6200559-6201341
gg_SVA_D4e	CYUI01015106v1:4580789-4581285
gg_SVA_D4e	CYUI01015145v1:5233309-5234282
gg_SVA_D4e	CYUI01014968v1:991986-992847
gg_SVA_D4e	CYUI01015531v1:449740-450236
gg_SVA_D4e	CYUI01015959v1:1-412
gg_SVA_D4e	CYUI01015394v1:3946176-3947121
gg_SVA_D4e	CYUI01015144v1:8452109-8453691
gg_SVA_D4e	CYUI01015050v1:10701104-10701923
gg_SVA_D4e	CYUI01014950v1:3419416-3420063
gg_SVA_D4e	CYUI01015803v1:198807-199527
gg_SVA_D4f	CYUI01015158v1:6189687-6192139
gg_SVA_D4f	CYUI01000005v1:722181-722686
gg_SVA_D4f	CYUI01014959v1:3753777-3755587
gg_SVA_D4f	CYUI01015075v1:1884930-1886821
gg_SVA_D4f	CYUI01015097v1:436536-438647
gg_SVA_D4f	CYUI01015656v1:725071-727130
gg_SVA_D4f	CYUI01015266v1:2869169-2871602
gg_SVA_D4f	CYUI01014933v1:15438306-15440319
gg_SVA_D4f	CYUI01015297v1:913393-916081
gg_SVA_D4f	CYUI01014972v1:4357964-4360133
gg_SVA_D4f	CYUI01015775v1:595996-598406
gg_SVA_D4f	CYUI01015837v1:215587-217677
gg_SVA_D4f	CYUI01000003v1:2404150-2406227
gg_SVA_D4f	CYUI01014962v1:17951668-17954687
gg_SVA_D4f	CYUI01015484v1:175587-177827
gg_SVA_D4f	CYUI01014943v1:15473322-15475546
gg_SVA_D4f	CYUI01015574v1:462849-465168
gg_SVA_D4f	CYUI01000001v1:3122213-3125016
gg_SVA_D4f	CYUI01014901v1:23197563-23200194
gg_SVA_D4f	CYUI01015056v1:11391102-11393196
gg_SVA_D4f	CYUI01015339v1:3757729-3760186
gg_SVA_D4f	CYUI01014947v1:528776-530946
gg_SVA_D4f	CYUI01015350v1:1313792-1315875
gg_SVA_D4f	CYUI01015146v1:1606535-1609210
gg_SVA_D4f	CYUI01014903v1:13521389-13523903
gg_SVA_D4f	CYUI01015388v1:1011296-1014347
gg_SVA_D4f	CYUI01015394v1:1673519-1675786
gg_SVA_D4f	CYUI01014920v1:2561938-2564303
gg_SVA_D4f	CYUI01015571v1:331238-333922
gg_SVA_D4f	CYUI01014913v1:6265458-6267514
gg_SVA_D4f	CYUI01015400v1:2251803-2254177
gg_SVA_D4f	CYUI01014949v1:8776219-8778308
gg_SVA_D4f	CYUI01015613v1:1209826-1211566
gg_SVA_D4f	CYUI01015128v1:171705-173732
gg_SVA_D4f	CYUI01015339v1:2349920-2352569
gg_SVA_D4f	CYUI01015458v1:299030-301537
gg_SVA_D4f	CYUI01015097v1:1545944-1548341
gg_SVA_D4f	CYUI01015014v1:5897167-5900160
gg_SVA_D4f	CYUI01015378v1:3312769-3315817
gg_SVA_D4f	CYUI01014945v1:366794-368249
gg_SVA_D4f	CYUI01015806v1:538798-540278
gg_SVA_D4f	CYUI01014939v1:19595722-19597265
gg_SVA_D4f	CYUI01014947v1:1930754-1931813
gg_SVA_D4f	CYUI01015028v1:5233928-5235046
gg_SVA_D4f	CYUI01014967v1:104652-105632
gg_SVA_D4f	CYUI01015509v1:2079000-2080026
gg_SVA_D4f	CYUI01015056v1:2554362-2555323
gg_SVA_D4f	CYUI01015759v1:540601-541544
gg_SVA_D4f	CYUI01014942v1:7602051-7603530
gg_SVA_D4f	CYUI01014958v1:7987209-7989037
gg_SVA_D4f	CYUI01015190v1:5376670-5378330
gg_SVA_D4f	CYUI01000036v1:1358927-1359908
gg_SVA_D4f	CYUI01015194v1:7167660-7168643
gg_SVA_D4f	CYUI01015075v1:2703302-2704296
gg_SVA_D4f	CYUI01014919v1:18829309-18831438
gg_SVA_D4f	CYUI01015110v1:1124901-1126250
gg_SVA_D4f	CYUI01015130v1:5291268-5292243
gg_SVA_D4f	CYUI01015109v1:8954507-8955535
gg_SVA_D4f	CYUI01015203v1:5195448-5196053
gg_SVA_D4f	CYUI01015182v1:6433542-6435010
gg_SVA_D4f	CYUI01015229v1:4798545-4800134
gg_SVA_D4f	CYUI01014903v1:27919009-27919984
gg_SVA_D4f	CYUI01014915v1:5853936-5854591
gg_SVA_D4f	CYUI01014991v1:13154254-13155197
gg_SVA_D4f	CYUI01014949v1:7139710-7140920
gg_SVA_D4f	CYUI01014974v1:7108442-7109962
gg_SVA_D4g	CYUI01000008v1:2816518-2819344
gg_SVA_D4g	CYUI01015389v1:148002-150674
gg_SVA_D4g	CYUI01000001v1:7317466-7320536
gg_SVA_D4g	CYUI01014949v1:18668093-18671132
gg_SVA_D4g	CYUI01015436v1:816581-819462
gg_SVA_D4g	CYUI01015195v1:1183682-1186703
gg_SVA_D4g	CYUI01014934v1:8106134-8108887
gg_SVA_D4g	CYUI01015539v1:174286-177226
gg_SVA_D4g	CYUI01015109v1:7347095-7349377
gg_SVA_D4g	CYUI01014933v1:7969371-7970718
gg_SVA_D4g	CYUI01015961v1:291851-294279
gg_SVA_D4g	CYUI01015678v1:555183-556145
gg_SVA_D4g	CYUI01000054v1:471175-472621
gg_SVA_D4g	CYUI01015387v1:1695049-1697341
gg_SVA_D4g	CYUI01015262v1:3143272-3144271
gg_SVA_D4g	CYUI01000281v1:116673-119708
gg_SVA_D4g	CYUI01000028v1:2548503-2551660
gg_SVA_D4g	CYUI01015091v1:2753082-2755518
gg_SVA_D4g	CYUI01015080v1:3695662-3697170
gg_SVA_D4g	CYUI01015082v1:1985754-1986681
gg_SVA_D4g	CYUI01015383v1:4207413-4209051
gg_SVA_D4g	CYUI01015087v1:3886315-3888383
gg_SVA_D4g	CYUI01015088v1:1252289-1254351
gg_SVA_D4g	CYUI01015831v1:258375-261397
gg_SVA_D4g	CYUI01000107v1:17748-20736
gg_SVA_D4g	CYUI01014919v1:17353133-17356343
gg_SVA_D4g	CYUI01000053v1:525777-528508
gg_SVA_D4g	CYUI01015256v1:3047487-3050478
gg_SVA_D4g	CYUI01014967v1:3693164-3696074
gg_SVA_D4g	CYUI01015510v1:41381-44427
gg_SVA_D4g	CYUI01015190v1:1211081-1214256
gg_SVA_D4g	CYUI01015108v1:1094529-1095722
gg_SVA_D4g	CYUI01015358v1:3580698-3584136
gg_SVA_D4g	CYUI01014915v1:4841269-4844244
gg_SVA_D4g	CYUI01015641v1:16192-19094
gg_SVA_D4g	CYUI01015105v1:9667933-9671113
gg_SVA_D4g	CYUI01014964v1:938973-942125
gg_SVA_D4g	CYUI01015109v1:9557399-9558942
gg_SVA_D4g	CYUI01014942v1:14242172-14244049
gg_SVA_D4g	CYUI01015063v1:6011547-6014636
gg_SVA_D4g	CYUI01015239v1:3113682-3116841
gg_SVA_D4g	CYUI01015772v1:466548-469766
gg_SVA_D4g	CYUI01015663v1:1-2908
gg_SVA_D4g	CYUI01015028v1:1745002-1748005
gg_SVA_D4g	CYUI01002323v1:6017-8869
gg_SVA_D4g	CYUI01015195v1:4386229-4388769
gg_SVA_D4g	CYUI01015203v1:3597109-3599317
gg_SVA_D4g	CYUI01015406v1:755864-758815
gg_SVA_D4g	CYUI01002357v1:1120-4742
gg_SVA_D4g	CYUI01014917v1:10126579-10129854
gg_SVA_D4g	CYUI01014974v1:7555435-7558348
gg_SVA_D4g	CYUI01000150v1:254646-257025
gg_SVA_D4g	CYUI01014933v1:20127331-20129484
gg_SVA_D4g	CYUI01015074v1:2241166-2243525
gg_SVA_D4g	CYUI01015225v1:5754037-5757062
gg_SVA_D4g	CYUI01015057v1:6013765-6016286
gg_SVA_D4g	CYUI01015394v1:2067607-2070417
gg_SVA_D4g	CYUI01015124v1:3064779-3068281
gg_SVA_D4g	CYUI01015266v1:5585508-5588361
gg_SVA_D4g	CYUI01015464v1:138022-140204
gg_SVA_D4g	CYUI01000054v1:68204-71206
gg_SVA_D4g	CYUI01015050v1:4816271-4818964
gg_SVA_D4g	CYUI01015146v1:628831-631066
gg_SVA_D4g	CYUI01015150v1:674018-677013
gg_SVA_D4g	CYUI01015287v1:472339-474724
gg_SVA_D4g	CYUI01015130v1:4247137-4248947
gg_SVA_D4g	CYUI01014901v1:19005437-19008371
gg_SVA_D4g	CYUI01015339v1:1835921-1838181
gg_SVA_D4g	CYUI01014949v1:5116625-5119167
gg_SVA_D4g	CYUI01015445v1:2599084-2601069
gg_SVA_D4g	CYUI01015950v1:30505-32824
gg_SVA_D4g	CYUI01014923v1:5371578-5374553
gg_SVA_D4g	CYUI01015297v1:1702035-1705366
gg_SVA_D4g	CYUI01015957v1:257728-260698
gg_SVA_D4g	CYUI01015221v1:4863185-4865745
gg_SVA_D4g	CYUI01015381v1:363865-366879
gg_SVA_D4g	CYUI01014938v1:13919767-13922256
gg_SVA_D4g	CYUI01015458v1:384785-387701
gg_SVA_D4g	CYUI01014943v1:490970-493951
gg_SVA_D4g	CYUI01014937v1:18461947-18465172
gg_SVA_D4g	CYUI01014937v1:2567458-2570468
gg_SVA_D4g	CYUI01015678v1:105050-108231
gg_SVA_D4g	CYUI01014965v1:15108274-15110883
gg_SVA_D4g	CYUI01014934v1:7940946-7943919
gg_SVA_D4g	CYUI01015057v1:7491870-7494268
gg_SVA_D4g	CYUI01014973v1:3123002-3125264
gg_SVA_D4g	CYUI01015063v1:5831479-5834850
gg_SVA_D4g	CYUI01014942v1:15026954-15029543
gg_SVA_D4g	CYUI01014905v1:5920288-5922350
gg_SVA_D4g	CYUI01015146v1:87567-90460
gg_SVA_D4g	CYUI01015197v1:1802199-1805184
gg_SVA_D4g	CYUI01015758v1:666915-669885
gg_SVA_D4g	CYUI01014938v1:14153192-14155330
gg_SVA_D4g	CYUI01014945v1:3141045-3143951
gg_SVA_D4g	CYUI01014915v1:682471-685488
gg_SVA_D4g	CYUI01015590v1:894562-897469
gg_SVA_D4g	CYUI01015090v1:6199221-6201698
gg_SVA_D4g	CYUI01015158v1:6358588-6361600
gg_SVA_D4g	CYUI01015288v1:2038178-2039130
gg_SVA_D4g	CYUI01015062v1:7390568-7391233
gg_SVA_D4g	CYUI01014976v1:7626619-7627687
gg_SVA_D4g	CYUI01015385v1:2011882-2014256
gg_SVA_D4g	CYUI01015057v1:7415901-7416732
gg_SVA_D4g	CYUI01015151v1:1021565-1022068
gg_SVA_D4g	CYUI01014981v1:15126647-15128002
gg_SVA_D4g	CYUI01015158v1:6309794-6311994
gg_SVA_D4g	CYUI01000019v1:946339-947911
gg_SVA_D4g	CYUI01014918v1:6370868-6371778
gg_SVA_D4g	CYUI01014987v1:6304322-6305341
gg_SVA_D4g	CYUI01015057v1:7784421-7786616
gg_SVA_D4g	CYUI01015059v1:2434-3398
gg_SVA_D4g	CYUI01015151v1:184001-185964
gg_SVA_D4g	CYUI01015075v1:1849290-1850303
gg_SVA_D4g	CYUI01015754v1:662289-664344
gg_SVA_D4g	CYUI01015620v1:850017-851092
gg_SVA_D4g	CYUI01015547v1:1652575-1654050
gg_SVA_D4g	CYUI01014916v1:18924575-18925295
gg_SVA_D4g	CYUI01014902v1:7597620-7599466
gg_SVA_D4g	CYUI01014937v1:7566664-7568228
gg_SVA_D4g	CYUI01015096v1:349489-351505
gg_SVA_D4g	CYUI01014965v1:4909773-4911289
gg_SVA_D4g	CYUI01014968v1:2399874-2400725
gg_SVA_D4g	CYUI01015484v1:390443-391314
gg_SVA_D4g	CYUI01015150v1:3888871-3889534
gg_SVA_D4h	CYUI01015109v1:68114-69767
gg_SVA_D4h	CYUI01000753v1:8368-9283
gg_SVA_D4h	CYUI01015956v1:82624-85033
gg_SVA_D4h	CYUI01014905v1:23901384-23904110
gg_SVA_D4h	CYUI01015094v1:3395317-3397329
gg_SVA_D4h	CYUI01014947v1:2551541-2554066
gg_SVA_D4h	CYUI01014937v1:457940-460812
gg_SVA_D4h	CYUI01015339v1:3375300-3378019
gg_SVA_D4h	CYUI01014950v1:11204278-11207420
gg_SVA_D4h	CYUI01015194v1:6794082-6797355
gg_SVA_D4h	CYUI01015057v1:11517615-11521340
gg_SVA_D4h	CYUI01014905v1:15838984-15842129
gg_SVA_D4h	CYUI01014974v1:5251260-5254560
gg_SVA_D4h	CYUI01015381v1:542077-545103
gg_SVA_D4h	CYUI01015128v1:3682011-3684751
gg_SVA_D4h	CYUI01015200v1:2772625-2775751
gg_SVA_D4h	CYUI01015304v1:915221-917675
gg_SVA_D4h	CYUI01014987v1:13606034-13608592
gg_SVA_D4h	CYUI01015669v1:240616-242620
gg_SVA_D4h	CYUI01015669v1:221163-224240
gg_SVA_D4h	CYUI01014942v1:3993970-3996888
gg_SVA_D4h	CYUI01015450v1:104895-107471
gg_SVA_D4h	CYUI01014942v1:15354249-15357357
gg_SVA_D4h	CYUI01015014v1:7795926-7798874
gg_SVA_D4h	CYUI01000096v1:1316881-1319701
gg_SVA_D4h	CYUI01015063v1:4081404-4084499
gg_SVA_D4h	CYUI01015130v1:1088535-1091316
gg_SVA_D4h	CYUI01015106v1:8878910-8881623
gg_SVA_D4h	CYUI01000096v1:863330-866520
gg_SVA_D4h	CYUI01015158v1:6934426-6936832
gg_SVA_D4h	CYUI01015089v1:919238-920940
gg_SVA_D4h	CYUI01000005v1:1253985-1257409
gg_SVA_D4h	CYUI01015110v1:2940615-2942013
gg_SVA_D4h	CYUI01015028v1:8131472-8133577
gg_SVA_D4h	CYUI01014923v1:3576278-3577642
gg_SVA_D4h	CYUI01014957v1:302414-304508
gg_SVA_D4h	CYUI01014974v1:12692194-12693170
gg_SVA_D4h	CYUI01015146v1:3816864-3817848
gg_SVA_D4h	CYUI01015028v1:6208721-6209218
gg_SVA_D4h	CYUI01015095v1:6477248-6478743
gg_SVA_D4h	CYUI01000096v1:1285322-1286369
gg_SVA_D4h	CYUI01000368v1:146503-148499
gg_SVA_D4h	CYUI01015146v1:1380018-1380519
gg_SVA_D5a	CYUI01014906v1:8130710-8132727
gg_SVA_D5a	CYUI01015121v1:4380217-4382071
gg_SVA_D5a	CYUI01015145v1:7176243-7178158
gg_SVA_D5a	CYUI01014917v1:14466839-14468402
gg_SVA_D5a	CYUI01015488v1:809922-811600
gg_SVA_D5a	CYUI01015256v1:4263700-4264944
gg_SVA_D5a	CYUI01015250v1:3764700-3766356
gg_SVA_D5a	CYUI01014905v1:17675627-17677839
gg_SVA_D5a	CYUI01015005v1:9404290-9406194
gg_SVA_D5a	CYUI01015440v1:377798-379938
gg_SVA_D5a	CYUI01014975v1:12806678-12808689
gg_SVA_D5a	CYUI01015005v1:9031599-9033770
gg_SVA_D5a	CYUI01015110v1:6577651-6579829
gg_SVA_D5a	CYUI01015225v1:76947-79294
gg_SVA_D5a	CYUI01015106v1:3079280-3080900
gg_SVA_D5a	CYUI01015297v1:2128879-2131100
gg_SVA_D5a	CYUI01015062v1:83552-85578
gg_SVA_D5a	CYUI01000085v1:1712669-1714306
gg_SVA_D5a	CYUI01015714v1:320081-321950
gg_SVA_D5a	CYUI01014993v1:1361275-1362903
gg_SVA_D5a	CYUI01015546v1:961904-964061
gg_SVA_D5a	CYUI01015526v1:1183984-1184867
gg_SVA_D5a	CYUI01015425v1:383413-384535
gg_SVA_D5a	CYUI01015758v1:623437-624363
gg_SVA_D5a	CYUI01015110v1:1813662-1814681
gg_SVA_D5a	CYUI01015012v1:703950-704938
gg_SVA_D5a	CYUI01015096v1:4508244-4509094
gg_SVA_D5a	CYUI01015140v1:6022203-6022964
gg_SVA_D5a	CYUI01000005v1:26291696-26292400
gg_SVA_D5b	CYUI01014968v1:9263710-9265693
gg_SVA_D5b	CYUI01015209v1:5316667-5318568
gg_SVA_D5b	CYUI01015397v1:2629792-2632077
gg_SVA_D5b	CYUI01015786v1:4362-5881
gg_SVA_D5b	CYUI01015043v1:4075542-4076511
gg_SVA_D5b	CYUI01014917v1:3450566-3451813
gg_SVA_D5b	CYUI01015225v1:697448-698476
gg_SVA_D5b	CYUI01015283v1:1794684-1796241
gg_SVA_D5b	CYUI01015356v1:3669560-3671709
gg_SVA_D5b	CYUI01015146v1:6543563-6545161
gg_SVA_D5b	CYUI01015146v1:2574570-2576216
gg_SVA_D5b	CYUI01014987v1:5315953-5318689
gg_SVA_D5b	CYUI01014980v1:317315-319283
gg_SVA_D5b	CYUI01015436v1:950407-952490
gg_SVA_D5b	CYUI01015406v1:1964440-1966487
gg_SVA_D5b	CYUI01015012v1:4579338-4580371
gg_SVA_D5b	CYUI01015190v1:5539949-5540923
gg_SVA_D5b	CYUI01015028v1:10077607-10078721
gg_SVA_D5b	CYUI01014923v1:12737109-12737802
gg_SVA_D5b	CYUI01014985v1:557351-558350
gg_SVA_D5b	CYUI01000001v1:4223186-4225186
gg_SVA_D5b	CYUI01015043v1:816930-819016
gg_SVA_D5b	CYUI01000001v1:18311879-18313179
gg_SVA_D5b	CYUI01015200v1:1708625-1710252
gg_SVA_D5b	CYUI01015259v1:3881548-3883478
gg_SVA_D5b	CYUI01000058v1:2033704-2034949
gg_SVA_D5b	CYUI01015135v1:977910-979765
gg_SVA_D5b	CYUI01000056v1:2292578-2294316
gg_SVA_D5b	CYUI01000016v1:658807-660888
gg_SVA_D5b	CYUI01014905v1:13923083-13924475
gg_SVA_D5b	CYUI01014903v1:28132315-28133453
gg_SVA_D5b	CYUI01000018v1:2275871-2277528
gg_SVA_D5b	CYUI01015385v1:2137030-2138770
gg_SVA_D5b	CYUI01015094v1:1306571-1307359
gg_SVA_D5b	CYUI01015190v1:2397505-2399229
gg_SVA_D5b	CYUI01014916v1:2731609-2733552
gg_SVA_D5b	CYUI01014942v1:14911920-14914230
gg_SVA_D5b	CYUI01014941v1:1418909-1420939
gg_SVA_D5b	CYUI01000019v1:1421218-1423396
gg_SVA_D5b	CYUI01000082v1:2100954-2102706
gg_SVA_D5b	CYUI01015759v1:712059-713838
gg_SVA_D5b	CYUI01014938v1:13873818-13876245
gg_SVA_D5b	CYUI01014974v1:12648361-12650014
gg_SVA_D5b	CYUI01015304v1:3826308-3828605
gg_SVA_D5b	CYUI01015095v1:564695-566346
gg_SVA_D5b	CYUI01015375v1:2231797-2233571
gg_SVA_D5b	CYUI01000019v1:2761101-2763409
gg_SVA_D5b	CYUI01015014v1:8652807-8654990
gg_SVA_D5b	CYUI01014967v1:15655897-15657964
gg_SVA_D5b	CYUI01015124v1:3626077-3627956
gg_SVA_D5b	CYUI01014903v1:13500388-13502413
gg_SVA_D5b	CYUI01014963v1:14518337-14520051
gg_SVA_D5b	CYUI01014985v1:1397773-1398585
gg_SVA_D5b	CYUI01015109v1:8824758-8826577
gg_SVA_D5b	CYUI01015151v1:1639438-1641219
gg_SVA_D5b	CYUI01014965v1:17088816-17090652
gg_SVA_D5b	CYUI01015256v1:2822303-2824494
gg_SVA_D5b	CYUI01015057v1:5877202-5878875
gg_SVA_D5b	CYUI01015063v1:5562208-5564051
gg_SVA_D5b	CYUI01014922v1:1929697-1932133
gg_SVA_D5b	CYUI01014993v1:650827-652648
gg_SVA_D5b	CYUI01014950v1:11264736-11267030
gg_SVA_D5b	CYUI01015106v1:8614659-8616426
gg_SVA_D5b	CYUI01000058v1:2579466-2580933
gg_SVA_D5b	CYUI01015190v1:933590-935797
gg_SVA_D5b	CYUI01015425v1:324221-326024
gg_SVA_D5b	CYUI01015110v1:1195728-1197589
gg_SVA_D5b	CYUI01014903v1:28542049-28543467
gg_SVA_D5b	CYUI01015678v1:912274-914121
gg_SVA_D5b	CYUI01000036v1:1601579-1603264
gg_SVA_D5b	CYUI01000003v1:28854465-28855453
gg_SVA_D5b	CYUI01014973v1:2212878-2213657
gg_SVA_D5b	CYUI01000001v1:8136816-8137822
gg_SVA_D5b	CYUI01014940v1:16527948-16528782
gg_SVA_D5b	CYUI01015232v1:652-2002
gg_SVA_D5b	CYUI01015057v1:5627693-5628543
gg_SVA_D5b	CYUI01015518v1:247949-249934
gg_SVA_D5b	CYUI01015340v1:1955771-1957412
gg_SVA_D5b	CYUI01015095v1:557999-558974
gg_SVA_D5b	CYUI01015613v1:525163-526105
gg_SVA_D5b	CYUI01014985v1:5584856-5585838
gg_SVA_D5b	CYUI01015012v1:4645786-4646477
gg_SVA_D5b	CYUI01014972v1:1950953-1951607
gg_SVA_D5b	CYUI01014949v1:6516631-6517138
gg_SVA_D5b	CYUI01015063v1:5500978-5501732
gg_SVA_D5b	CYUI01015486v1:2218759-2221230
gg_SVA_D5b	CYUI01015256v1:1879033-1879976
gg_SVA_D5b	CYUI01015110v1:8244337-8244990
gg_SVA_D5b	CYUI01015207v1:1680440-1682526
gg_SVA_D5b	CYUI01015181v1:1362509-1364425
gg_SVA_D5b	CYUI01015117v1:1535830-1537713
gg_SVA_D5b	CYUI01015097v1:628142-629125
gg_SVA_D5b	CYUI01000003v1:4718386-4718837
gg_SVA_D5b	CYUI01015674v1:596149-597170
gg_SVA_D5b	CYUI01014976v1:7472440-7473437
gg_SVA_D5b	CYUI01015872v1:363330-364126
gg_SVA_D5b	CYUI01015440v1:1627445-1628121
gg_SVA_D5b	CYUI01015080v1:3814137-3814615
gg_SVA_D5b	CYUI01015150v1:1740243-1741181
gg_SVA_D5b	CYUI01015259v1:5347251-5348225
gg_SVA_D5c	CYUI01000018v1:1632414-1634370
gg_SVA_D5c	CYUI01014934v1:9538644-9540411
gg_SVA_D5c	CYUI01014998v1:8399273-8402268
gg_SVA_D5c	CYUI01014983v1:313800-316757
gg_SVA_D5c	CYUI01015790v1:655822-656801
gg_SVA_D5c	CYUI01015584v1:650988-653365
gg_SVA_D5c	CYUI01014922v1:1882946-1885101
gg_SVA_D5c	CYUI01015152v1:1742030-1744379
gg_SVA_D5c	CYUI01015190v1:7240205-7241929
gg_SVA_D5c	CYUI01015793v1:589184-592056
gg_SVA_D5c	CYUI01000036v1:1173958-1176481
gg_SVA_D5c	CYUI01015556v1:1180043-1182081
gg_SVA_D5c	CYUI01014967v1:1482854-1486049
gg_SVA_D5c	CYUI01000033v1:1120502-1122521
gg_SVA_D5c	CYUI01015288v1:1819586-1822104
gg_SVA_D5c	CYUI01014968v1:1359081-1360947
gg_SVA_D5c	CYUI01015094v1:9056909-9060063
gg_SVA_D5c	CYUI01015094v1:3129504-3130883
gg_SVA_D5c	CYUI01015488v1:2-2150
gg_SVA_D5c	CYUI01015200v1:2310987-2312811
gg_SVA_D5c	CYUI01015035v1:684772-685742
gg_SVA_D5c	CYUI01014991v1:1669604-1670575
gg_SVA_D5c	CYUI01015388v1:2376643-2377761
gg_SVA_D5c	CYUI01014963v1:11836490-11837489
gg_SVA_D5c	CYUI01015250v1:3451839-3453258
gg_SVA_D5c	CYUI01014901v1:15746296-15747295
gg_SVA_D5c	CYUI01015462v1:1434631-1435607
gg_SVA_D5c	CYUI01014906v1:4598022-4598975
gg_SVA_D5c	CYUI01015545v1:632501-633428
gg_SVA_D5c	CYUI01003201v1:33783-35178
gg_SVA_D5c	CYUI01015197v1:6765034-6766333
gg_SVA_D5c	CYUI01015134v1:5070573-5071193
gg_SVA_D5c	CYUI01014919v1:3314648-3315772
gg_SVA_D5c	CYUI01015846v1:307930-308918
gg_SVA_D5c	CYUI01014941v1:8393472-8394968
gg_SVA_D5c	CYUI01015128v1:7315477-7316451
gg_SVA_D5c	CYUI01015106v1:9558152-9559828
gg_SVA_D5c	CYUI01015094v1:5248664-5250208
gg_SVA_D5c	CYUI01015458v1:55815-56924
gg_SVA_D5c	CYUI01015381v1:1553715-1554699
gg_SVA_D5c	CYUI01015091v1:5867086-5868470
gg_SVA_D5c	CYUI01015400v1:1715543-1716831
gg_SVA_D5c	CYUI01014938v1:613120-614092
gg_SVA_D5c	CYUI01000001v1:22356402-22358316
gg_SVA_D5c	CYUI01015140v1:2279484-2280736
gg_SVA_D5c	CYUI01014919v1:3519507-3520483
gg_SVA_D5c	CYUI01014933v1:21030911-21032083
gg_SVA_D5c	CYUI01015221v1:4876405-4878365
gg_SVA_D5c	CYUI01015269v1:739321-740149
gg_SVA_D5c	CYUI01015421v1:1189172-1190642
gg_SVA_DRa	CYUI01014981v1:12975728-12976693
gg_SVA_DRa	CYUI01015079v1:5627075-5627917
gg_SVA_DRa	CYUI01015057v1:5801618-5802533
gg_SVA_DRa	CYUI01014903v1:20043757-20045460
gg_SVA_DRa	CYUI01015600v1:786011-787329
gg_SVA_DRa	CYUI01014941v1:12629392-12630923
gg_SVA_DRa	CYUI01014968v1:14093365-14095303
gg_SVA_DRa	CYUI01015105v1:9650223-9652164
gg_SVA_DRa	CYUI01015020v1:4200349-4201912
gg_SVA_DRa	CYUI01015250v1:5083691-5084457
gg_SVA_DRa	CYUI01014914v1:15437571-15439500
gg_SVA_DRa	CYUI01014906v1:15432985-15434673
gg_SVA_DRa	CYUI01014904v1:21076143-21077312
gg_SVA_DRa	CYUI01015752v1:192798-194546
gg_SVA_DRa	CYUI01015314v1:1748825-1750264
gg_SVA_DRa	CYUI01015202v1:1697773-1699389
gg_SVA_DRa	CYUI01015083v1:1427712-1429641
gg_SVA_DRa	CYUI01014994v1:3578116-3579701
gg_SVA_DRa	CYUI01014923v1:6911682-6913968
gg_SVA_DRa	CYUI01000017v1:1595388-1596082
gg_SVA_DRa	CYUI01015229v1:690586-692546
gg_SVA_DRa	CYUI01015831v1:207978-210175
gg_SVA_DRa	CYUI01015183v1:176189-178006
gg_SVA_DRa	CYUI01014963v1:10299414-10300671
gg_SVA_DRa	CYUI01015135v1:8101641-8103462
gg_SVA_DRa	CYUI01014934v1:17286576-17287985
gg_SVA_DRa	CYUI01015043v1:3384203-3385727
gg_SVA_DRa	CYUI01015459v1:2197329-2199172
gg_SVA_DRa	CYUI01014972v1:7715593-7716588
gg_SVA_DRa	CYUI01015202v1:3300397-3302128
gg_SVA_DRa	CYUI01014973v1:2402996-2404637
gg_SVA_DRa	CYUI01014919v1:14283160-14285386
gg_SVA_DRa	CYUI01014980v1:3710379-3711884
gg_SVA_DRa	CYUI01015124v1:7099863-7101287
gg_SVA_DRa	CYUI01014940v1:14280014-14281907
gg_SVA_DRa	CYUI01015097v1:135691-137222
gg_SVA_DRa	CYUI01014965v1:13706537-13708295
gg_SVA_DRa	CYUI01015190v1:6103867-6105555
gg_SVA_DRa	CYUI01015138v1:27811-29599
gg_SVA_DRa	CYUI01015283v1:2085620-2087743
gg_SVA_DRa	CYUI01015239v1:5096645-5097799
gg_SVA_DRa	CYUI01015340v1:3758815-3760596
gg_SVA_DRa	CYUI01015414v1:2012886-2014999
gg_SVA_DRa	CYUI01015190v1:920717-922267
gg_SVA_DRa	CYUI01015458v1:522569-523532
gg_SVA_DRa	CYUI01015250v1:5015520-5017156
gg_SVA_DRa	CYUI01000036v1:861994-863760
gg_SVA_DRa	CYUI01015032v1:6091080-6092643
gg_SVA_DRa	CYUI01015124v1:3069641-3071489
gg_SVA_DRa	CYUI01015200v1:2552779-2554016
gg_SVA_DRa	CYUI01015375v1:2267244-2269275
gg_SVA_DRa	CYUI01014941v1:2306429-2308031
gg_SVA_DRa	CYUI01015122v1:3123614-3125371
gg_SVA_DRb	CYUI01015175v1:7472918-7474399
gg_SVA_DRb	CYUI01000018v1:1789868-1792399
gg_SVA_DRb	CYUI01014902v1:4202785-4204823
gg_SVA_DRb	CYUI01014980v1:10315768-10317638
gg_SVA_DRb	CYUI01000005v1:15009633-15011554
gg_SVA_DRb	CYUI01014939v1:6644608-6646976
gg_SVA_DRb	CYUI01014938v1:212422-214452
gg_SVA_DRb	CYUI01015461v1:40945-42696
gg_SVA_DRb	CYUI01015012v1:13087690-13089876
gg_SVA_DRb	CYUI01015043v1:3074577-3076157
gg_SVA_DRb	CYUI01014937v1:3779382-3781133
gg_SVA_DRb	CYUI01014905v1:14027236-14028823
gg_SVA_DRb	CYUI01002328v1:33459-35551
gg_SVA_DRb	CYUI01015005v1:4602489-4604157
gg_SVA_DRb	CYUI01015035v1:2822101-2824184
gg_SVA_DRb	CYUI01015213v1:204811-205794
gg_SVA_DRb	CYUI01015083v1:3941902-3943068
gg_SVA_DRb	CYUI01015298v1:44456-45425
gg_SVA_DRb	CYUI01015013v1:10041699-10042387
gg_SVA_DRb	CYUI01015110v1:6663633-6665266
gg_SVA_DRb	CYUI01015653v1:362397-364043
gg_SVA_DRb	CYUI01015825v1:612625-613570
gg_SVA_DRb	CYUI01015585v1:104960-106971
gg_SVA_DRb	CYUI01015350v1:3954152-3954988
gg_SVA_DRb	CYUI01015183v1:608781-610533
gg_SVA_DRb	CYUI01015653v1:146055-148562
gg_SVA_DRb	CYUI01015775v1:351588-353344
gg_SVA_DRb	CYUI01015806v1:429034-431293
gg_SVA_DRb	CYUI01015083v1:6019702-6021584
gg_SVA_DRb	CYUI01015005v1:8819753-8820795
gg_SVA_DRb	CYUI01014941v1:12910736-12912459
gg_SVA_DRb	CYUI01015374v1:906432-907198
gg_SVA_DRb	CYUI01015450v1:286420-288080
gg_SVA_DRb	CYUI01015758v1:698258-698855
gg_SVA_DRb	CYUI01015464v1:526383-526858
gg_SVA_DRc	CYUI01000019v1:778701-780277
gg_SVA_DRc	CYUI01014934v1:7606782-7608356
gg_SVA_DRc	CYUI01001210v1:48243-50173
gg_SVA_DRc	CYUI01003518v1:12016-13923
gg_SVA_DRc	CYUI01015376v1:232165-233720
gg_SVA_DRc	CYUI01015156v1:6706613-6708331
gg_SVA_DRc	CYUI01015484v1:200927-202558
gg_SVA_DRc	CYUI01015207v1:488369-490277
gg_SVA_DRc	CYUI01014944v1:7649345-7651071
gg_SVA_DRc	CYUI01015058v1:6482801-6484535
gg_SVA_DRc	CYUI01015679v1:379706-381326
gg_SVA_DRc	CYUI01015896v1:66983-70063
gg_SVA_DRc	CYUI01005211v1:15514-16022
gg_SVA_DRc	CYUI01015374v1:336868-338422
gg_SVA_DRc	CYUI01015181v1:1171303-1172742
gg_SVA_DRc	CYUI01015283v1:4907310-4909519
gg_SVA_DRc	CYUI01015518v1:587631-589292
gg_SVA_DRc	CYUI01015407v1:2927654-2929775
gg_SVA_DRc	CYUI01014904v1:21727338-21728811
gg_SVA_DRc	CYUI01015124v1:8977815-8979935
gg_SVA_DRc	CYUI01014976v1:7805137-7806916
gg_SVA_DRc	CYUI01014981v1:332088-333297
gg_SVA_DRc	CYUI01015128v1:6732440-6734106
gg_SVA_DRc	CYUI01015124v1:7044421-7046274
gg_SVA_DRc	CYUI01015600v1:285043-285634
gg_SVA_DRc	CYUI01014905v1:17456008-17457906
gg_SVA_DRc	CYUI01015378v1:2561509-2562125
gg_SVA_DRc	CYUI01015028v1:5101228-5102761
gg_SVA_DRc	CYUI01000116v1:179263-180140
gg_SVA_DRc	CYUI01015314v1:1395483-1397573
gg_SVA_DRc	CYUI01014938v1:5697717-5698387
gg_SVA_DRc	CYUI01015004v1:10796407-10797134
gg_SVA_DRc	CYUI01015110v1:8439317-8440575
gg_SVA_DRc	CYUI01015022v1:11813918-11815214
gg_SVA_DRc	CYUI01014950v1:18464940-18466486
gg_SVA_DRc	CYUI01015087v1:6249941-6250588
gg_SVA_DR	CYUI01015256v1:5848695-5850123	chrX:134838629-134840393	chrX:134,710,725-134,711,741	panTro5/ region missing in panTro4
gg_SVA_DR	CYUI01014913v1:6285304-6286899	chr18:36076918-36078707	chr18:31,866,545-31,868,090
gg_SVA_DR	CYUI01015464v1:55899-57210	chr17:30522835-30524231	chr17:26,517,121-26,518,559
gg_SVA_DR	CYUI01015635v1:550199-550808	chr17:80247073-80247458	chr17:79,689,954-79,690,542
gg_SVA_DR	CYUI01015146v1:1683169-1683937	chr1:11249378-11250365	chr1:10,711,380-10,712,256	panTro5/ gap in panTro4
gg_SVA_DR	CYUI01015312v1:944636-945054	chr19:48857521-48857939	chr19:53,835,779-53,836,200
gg_SVA_DR	CYUI01014968v1:16254426-16256117	chr14:65633016-65634579	chr14:64,729,516-64,732,681
gg_SVA_DR	CYUI01015775v1:29324-29911	chr17:3633692-3634279	chr17:3,641,394-3,641,981
gg_SVA_DR	CYUI01015464v1:1055266-1056957	chr17:29532335-29533857	chr17:27,534,346-27,536,250
gg_SVA_DR	CYUI01015110v1:5372549-5374208	chr19:20175332-20176845	chr19:20,501,649-20,503,134
gg_SVA_DR	CYUI01015571v1:81687-82306	chr13:114570030-114570676	chr13_GL392067_random:89311-90173
gg_SVA_DR	CYUI01015656v1:842863-843170	chr11:6,480,446-6,480,754	chr11:6,711,879-6,712,187
gg_SVA_DR	CYUI01000036v1:2452941-2454451	chr6:32,384,186-32,384,905	chr6:32663079-32665224
gg_SVA_DR	CYUI01000357v1:37870-39471	chr16:28447952-28449573	chr16_AACZ03172779_random:10,689-12,495	chr16 triplicate see hs
gg_SVA_DR	CYUI01015075v1:9571420-9573862	chr1:45114644-45116139	chr1:45,462,545-45,464,010	SVA_B in pt&hs
gg_SVA_DR	CYUI01015202v1:6690189-6691893	chr5:71551132-71552855	absent
gg_SVA_DR	CYUI01014962v1:11156728-11157098	chr12:95,054,754-95,055,117	absent
gg_SVA_DR	CYUI01015146v1:1484975-1485795	absent	chr1:11,585,428-11,586,152
gg_SVA_DR	CYUI01014937v1:13195711-13197203	absent	chr6:145,572,534-145,575,268
gg_SVA_DR	CYUI01015178v1:2550215-2552513	absent	chr4:101,696,546-101,698,023
gg_SVA_DR	CYUI01000205v1:126602-127292	region not found in human	chr16_GL392506_random:73,707-74,396
gg_SVA_DR	CYUI01015005v1:5908438-5910422
gg_SVA_DR	CYUI01014923v1:3466382-3468138
gg_SVA_DR	CYUI01015190v1:5212625-5214352
gg_SVA_DR	CYUI01014992v1:9971887-9973813
gg_SVA_DR	CYUI01015053v1:1837788-1839113
gg_SVA_DR	CYUI01015339v1:3545895-3547697
gg_SVA_DR	CYUI01014914v1:147862-149808
gg_SVA_DR	CYUI01015094v1:192009-193582
gg_SVA_DR	CYUI01014975v1:3350746-3352249
gg_SVA_DR	CYUI01014963v1:11230211-11231069
gg_SVA_DR	CYUI01015268v1:5630784-5632882
gg_SVA_DR	CYUI01014947v1:3257756-3259687
gg_SVA_DR	CYUI01014940v1:19006713-19008277
gg_SVA_DR	CYUI01014992v1:10003637-10005146
gg_SVA_DR	CYUI01014906v1:5186363-5187909
gg_SVA_DR	CYUI01015110v1:7888557-7890506
gg_SVA_DR	CYUI01015080v1:5519575-5520967
gg_SVA_DR	CYUI01014922v1:303692-305477
gg_SVA_DR	CYUI01015043v1:10742764-10744407
gg_SVA_DR	CYUI01015311v1:4073062-4075040
gg_SVA_DR	CYUI01014905v1:17749693-17751304
gg_SVA_DR	CYUI01015350v1:3592134-3593867
gg_SVA_DR	CYUI01014972v1:7744611-7746127
gg_SVA_DR	CYUI01015110v1:4669896-4672309
gg_SVA_DR	CYUI01014901v1:20630424-20633216
gg_SVA_DR	CYUI01015110v1:6402859-6404736
gg_SVA_DR	CYUI01002029v1:26149-27785
gg_SVA_DR	CYUI01015109v1:781358-784741
gg_SVA_DR	CYUI01015110v1:5989151-5990573
gg_SVA_DR	CYUI01000054v1:462773-464288
gg_SVA_DR	CYUI01015287v1:2823524-2825174
gg_SVA_DR	CYUI01015507v1:1496233-1497491
gg_SVA_DR	CYUI01014919v1:9868937-9870554
gg_SVA_DR	CYUI01015105v1:8301907-8303911
gg_SVA_DR	CYUI01015110v1:8230341-8230990
gg_SVA_DR	CYUI01015106v1:4732402-4734104
gg_SVA_DR	CYUI01014903v1:568075-569740
gg_SVA_DR	CYUI01014905v1:14455065-14456360
gg_SVA_DR	CYUI01000054v1:505838-506803
gg_SVA_DR	CYUI01015232v1:3031869-3034098
gg_SVA_DR	CYUI01015094v1:2785572-2787286
gg_SVA_DR	CYUI01015375v1:3530739-3531499
gg_SVA_DR	CYUI01014958v1:5807332-5807993
gg_SVA_DR	CYUI01015425v1:1929478-1929866
gg_SVA_DR	CYUI01014903v1:15266652-15267044
gg_SVA_DR	CYUI01000085v1:1148204-1150164
gg_SVA_DR	CYUI01014963v1:185324-187071
gg_SVA_DR	CYUI01015358v1:4333334-4334807
gg_SVA_DR	CYUI01014947v1:1881750-1883557
gg_SVA_DR	CYUI01014967v1:15414706-15415374
gg_SVA_DR	CYUI01015124v1:803973-804618
gg_SVA_DR	CYUI01014903v1:26225307-26227154
gg_SVA_DR	CYUI01015106v1:8756193-8757822
gg_SVA_DR	CYUI01015690v1:839636-842149
gg_SVA_DR	CYUI01015080v1:3739055-3740899
gg_SVA_DR	CYUI01015062v1:10125907-10127879
gg_SVA_DR	CYUI01014964v1:15172343-15173659
gg_SVA_DR	CYUI01015476v1:2087838-2089391
gg_SVA_DR	CYUI01000096v1:1097550-1099251
gg_SVA_DR	CYUI01015220v1:2426076-2427653
gg_SVA_DR	CYUI01015486v1:2899936-2901894
gg_SVA_DR	CYUI01014987v1:2761983-2762871
gg_SVA_DR	CYUI01015367v1:1886179-1887965
gg_SVA_DR	CYUI01015314v1:1365192-1366843
gg_SVA_DR	CYUI01015807v1:482717-483340
gg_SVA_DR	CYUI01014919v1:15484692-15485357
gg_SVA_DR	CYUI01014950v1:18419422-18420061
gg_SVA_DR	CYUI01015346v1:1482562-1484052
gg_SVA_DR	CYUI01014983v1:11344745-11347019
gg_SVA_DR	CYUI01015124v1:8733176-8734592
gg_SVA_DR	CYUI01015131v1:5024017-5025124
gg_SVA_DR	CYUI01015124v1:953542-955136
gg_SVA_DR	CYUI01015269v1:103780-105445
gg_SVA_DR	CYUI01014901v1:1517485-1518207
gg_SVA_DR	CYUI01015339v1:1252817-1253611
gg_SVA_DR	CYUI01014975v1:12352081-12353692
gg_SVA_DR	CYUI01015448v1:3217182-3217977
gg_SVA_DR	CYUI01015195v1:1357296-1357884
gg_SVA_DR	CYUI01015297v1:429163-430565
gg_SVA_DR	CYUI01014965v1:14707851-14709214
gg_SVA_DR	CYUI01014919v1:4387583-4389224
gg_SVA_DR	CYUI01014987v1:11520812-11521578
gg_SVA_DR	CYUI01015259v1:3307929-3308595
gg_SVA_DR	CYUI01014977v1:4024760-4026402
gg_SVA_DR	CYUI01014949v1:12810354-12811888
gg_SVA_DR	CYUI01014980v1:14908095-14909613
gg_SVA_DR	CYUI01014973v1:2963439-2964969
gg_SVA_DR	CYUI01000054v1:434149-435814
gg_SVA_DR	CYUI01015480v1:154682-156173
gg_SVA_DR	CYUI01015145v1:8176506-8177836
gg_SVA_DR	CYUI01015448v1:3496371-3498092
gg_SVA_DR	CYUI01000060v1:2150089-2151668
gg_SVA_DR	CYUI01014967v1:13081945-13083679
gg_SVA_DR	CYUI01014963v1:17426336-17427474
gg_SVA_DR	CYUI01015302v1:2900626-2902157
gg_SVA_DR	CYUI01014903v1:1294323-1295348
gg_SVA_DR	CYUI01015311v1:4138541-4140526
gg_SVA_DR	CYUI01000819v1:66453-68274
gg_SVA_DR	CYUI01014981v1:11399891-11401673
gg_SVA_DR	CYUI01015556v1:1242453-1244056
gg_SVA_DR	CYUI01015394v1:3541495-3543149
gg_SVA_DR	CYUI01000028v1:1112385-1114008
gg_SVA_DR	CYUI01015358v1:3685414-3686844
gg_SVA_DR	CYUI01000001v1:3339960-3341477
gg_SVA_DR	CYUI01015047v1:1457150-1458630
gg_SVA_DR	CYUI01015528v1:791700-793259
gg_SVA_DR	CYUI01015063v1:5892771-5894438
gg_SVA_DR	CYUI01015117v1:7378156-7379648
gg_SVA_DR	CYUI01015057v1:20675-22668
gg_SVA_DR	CYUI01015268v1:376254-377665
gg_SVA_DR	CYUI01014917v1:10153932-10154608
gg_SVA_DR	CYUI01014980v1:13702568-13704086
gg_SVA_DR	CYUI01015079v1:6885644-6887325
gg_SVA_DR	CYUI01015150v1:7268658-7270113
gg_SVA_DR	CYUI01014915v1:6633462-6635166
gg_SVA_DR	CYUI01014964v1:12102612-12104148
	CYUI01015268v1:233447-234604	chr10:6205977-6207455	chr10:6293306-6294708	gg: likely D1; pt D1 based on panTro5; hs D2a - gene conversion?

## Sheet: chimp
	SINE-R panTro4	hg19	gorGor5	observations	alu-like panTro4
pt_SVA_D1	chrX:38050213-38050705	chrX:37565905-37566397	CYUI01014941v1:8893902-8894394
pt_SVA_D1	chr15:40021286-40021779	chr15:43307344-43307837	CYUI01014942v1:4033859-4034352
pt_SVA_D1	chr3:10145484-10145982	chr3:9981033-9981529	CYUI01015121v1:9298121-9298617
pt_SVA_D1	chr16:45588544-45589039	chr16:46686590-46687085	CYUI01015128v1:192058-192553
pt_SVA_D1	chr17:3641473-3641966	chr17:3537065-3537558	CYUI01015775v1:29339-29832
pt_SVA_D1	chr7:24740958-24741454	chr7:26188182-26188678	CYUI01015259v1:4158926-4159421
pt_SVA_D1	chr19:21652840-21653335	chr19:21733475-21733971	CYUI01015110v1:6703408-6703904
pt_SVA_D1	chr7:62964533-62965027	chr7:64178752-64179248	CYUI01015585v1:233612-234108
pt_SVA_D1	chr14:64732167-64732660	chr14:66100785-66101278	CYUI01014968v1:16255604-16256097
pt_SVA_D1	chr19:23367110-23367603	chr19:23548389-23548882	CYUI01015110v1:8395449-8395941
pt_SVA_D1	chr17:26517138-26517607	chr17:28850738-28851231	CYUI01015464v1:55917-56398
pt_SVA_D1	chr9:6697798-6698292	chr9:6623119-6623612	CYUI01014957v1:536380-536873
pt_SVA_D1	chr12:7438748-7439244	chr12:7351823-7352313	CYUI01015151v1:7227347-7227842
pt_SVA_D1	chr3:21220775-21221268	chr3:20907669-20908162	CYUI01014916v1:10848829-10849322
pt_SVA_D1	chr17:5175420-5175912	chr17:5046553-5047045	CYUI01015097v1:1442800-1443290
pt_SVA_D1	chr4:30902130-30902626	chr4:30928982-30929478	CYUI01000005v1:9864211-9864707
pt_SVA_D1	chr16:70935887-70936380	chr16:71623655-71624148	CYUI01015436v1:913888-914380
pt_SVA_D1	chr19:21609089-21609556	chr19:21693402-21693823	CYUI01015110v1:6657292-6657712
pt_SVA_D1	chr7:62825526-62826019	chr7:64038001-64038494	CYUI01015585v1:374169-374662
pt_SVA_D1	chr7:151664301-151664797	chr7:150202816-150203312	CYUI01015831v1:402171-402667
pt_SVA_D1	chr16:8229568-8230057	chr16:8165432-8165919	CYUI01015461v1:686660-687149
pt_SVA_D1	chr15:48519682-48519855	chr15:51587022-51587195	CYUI01015082v1:4127248-4127421
pt_SVA_D1	chrX:30963564-30964060	chrX:30771490-30771986	CYUI01014941v1:2100567-2101063
pt_SVA_D1	chr15:60494871-60495367	chr15:63391481-63391976	CYUI01015094v1:4811169-4811669
pt_SVA_D1	chr17:22066268-22066760	chr17:33234794-33235286	CYUI01015398v1:1235664-1236150
pt_SVA_D1	chr19:13167937-13168429	chr19:12579015-12579507	CYUI01015260v1:2454359-2454851	chimp pos is panTro5
pt_SVA_D1	chr7:23739535-23740016	absent	CYUI01015259v1:5177682-5178191
pt_SVA_D1	chr14:79462169-79462665	absent	CYUI01014980v1:1338063-1338560
pt_SVA_D1	chr3:83128992-83129436	absent	CYUI01015020v1:5691764-5692258	chimp pos is panTro5
pt_SVA_D1	chr15:86266199-86266620	absent	CYUI01014992v1:10904720-10905133
pt_SVA_D1	chr1:110991797-110992293	chr5:827871-828364	absent	no reciprocal liftover possible
pt_SVA_D1	chr11:3369750-3370243	chr11:3418807-3419300	absent	hs 5'trunc, pt full-length, no TSDs
pt_SVA_D1	chr4:194449884-194450341	chr4:190,892,486-190,892,911	absent	chimp pos is panTro5
pt_SVA_D1	chr20:30472869-30473362	chr20:32289627-32290120	absent
pt_SVA_D1	chr2B:166766570-166767058	chr2:163327259-163327755	absent
pt_SVA_D1	chr1:13464755-13465247	chr1:13720757-13721249	absent
pt_SVA_D1	chr2B:128047894-128048390	chr2:128111322-128111818	absent
pt_SVA_D1	chr20:13746842-13747337	chr20:13741531-13742027	absent
pt_SVA_D1	chr3:48689838-48690088	chr3:47993881-47994129	absent
pt_SVA_D1	chr12:31845379-31845872	chr12:57900654-57901147	absent
pt_SVA_D1	chr1:52586316-52586809	chr1:52647925-52648421	absent
pt_SVA_D1	chr2A:25878748-25879223	chr2:25763432-25763903	absent
pt_SVA_D1	chr3:140715534-140716031	chr3:136916721-136917217	absent
pt_SVA_D1	chr11:74711250-74711746	chr11:76644343-76644839	absent
pt_SVA_D1	chr1:33699730-33700223	chr1:33974266-33974758	absent
pt_SVA_D1	chr13:26360682-26361175	chr13:27379828-27380319	absent
pt_SVA_D1	chr5:61123519-61124008	chr5:53677566-53678059	absent
pt_SVA_D1	chr11:63710246-63710739	chr11:65529683-65530175	absent
pt_SVA_D1	chr11:58992584-58993077	chr11:60933249-60933742	absent
pt_SVA_D1	chr1:130679520-130680013	chr1:152443900-152444393	absent
pt_SVA_D1	chr2B:173980952-173981438	chr2:170431047-170431533	absent
pt_SVA_D1	chr5:133638245-133638738	chr5:132318104-132318597	absent
pt_SVA_D1	chr22:36435828-36436319	chr22:38183110-38183603	absent
pt_SVA_D1	chr8:34456320-34456814	chr8:37785720-37786214	absent
pt_SVA_D1	chr16:65866910-65867408	chr16:66665337-66665833	absent
pt_SVA_D1	chr11:71314106-71314596	chr11:73283424-73283914	absent
pt_SVA_D1	chrX:103649605-103650101	chrX:102358794-102359290	absent
pt_SVA_D1	chrX:80466428-80466922	chrX:79968693-79969189	absent
pt_SVA_D1	chr1:161015127-161015623	chr1:182408409-182408905	absent
pt_SVA_D1	chr17:28623388-28623875	chr17:26786286-26786776	absent
pt_SVA_D1	chr1:154572209-154572698	chr1:176027407-176027886	absent
pt_SVA_D1	chr9:122103731-122104222	chr9:125818779-125819267	absent
pt_SVA_D1	chr20:18264106-18264602	chr20:18175523-18176019	absent
pt_SVA_D1	chr2B:195090939-195091432	chr2:191294951-191295444	absent
pt_SVA_D1	chr18:3436251-3436747	chr18:13097660-13098156	absent
pt_SVA_D1	chr17:81090172-81090665	chr17:79585734-79586226	absent
pt_SVA_D1	chr3:47664749-47665245	chr3:47005945-47006441	absent
pt_SVA_D1	chr14:79618181-79618677	chr14:80753466-80753962	absent
pt_SVA_D1	chr2A:39322508-39323001	chr2:38982415-38982908	absent
pt_SVA_D1	chrX:71180654-71181149	chrX:70671333-70671839	absent
pt_SVA_D1	chr1:100644241-100644734	chr1:100289471-100289964	absent
pt_SVA_D1	chr5:52224050-52224546	chr5:62379059-62379555	absent
pt_SVA_D1	chr6:100562477-100562970	chr6:100097426-100097919	absent
pt_SVA_D1	chr4:40182685-40183152	chr4:40148548-40149016	absent
pt_SVA_D1	chr14:84768057-84768553	chr14:85818399-85818893	absent
pt_SVA_D1	chr1:181236352-181236826	chr1:202420315-202420811	absent
pt_SVA_D1	chr4:155905542-155906038	chr4:153787038-153787533	absent
pt_SVA_D1	chr11:104156609-104157105	chr11:106187425-106187921	absent
pt_SVA_D1	chr16:3308506-3309002	chr16:3320818-3321314	absent
pt_SVA_D1	chr1:226517403-226517574	chr1:247196095-247196268	absent
pt_SVA_D1	chr5:75863109-75863281	chr5:39273248-39273420	absent
pt_SVA_D1	chr6:113165163-113165659	chr6:112369062-112369558	absent
pt_SVA_D1	chr10:12696681-12697177	chr10:12564213-12564709	absent
pt_SVA_D1	chr19:20398295-20398785	chr19:20174351-20175162	absent
pt_SVA_D1	chr12:111948943-111949421	chr12:111945468-111945959	absent
pt_SVA_D1	chr1:178633631-178634118	chr1:199872998-199873485	absent
pt_SVA_D1	chr20:40293253-40293749	chr20:41962001-41962500	absent
pt_SVA_D1	chr19:8897619-8898115	chr19:8850575-8851071	absent
pt_SVA_D1	chr2B:139657507-139657837	chr2:136464130-136464460	absent
pt_SVA_D1	chrX:124250800-124251296	chrX:122868336-122868832	absent
pt_SVA_D1	chr2A:56570365-56570861	chr2:55933050-55933547	absent
pt_SVA_D1	chr17:58115556-58116024	chr17:57470891-57471387	absent
pt_SVA_D1	chr12:121351435-121351929	chr12:121169457-121169951	absent
pt_SVA_D1	chr1:53309017-53309513	chr1:53334933-53335429	absent
pt_SVA_D1	chr1:46098154-46098635	chr1:46205515-46206007	absent
pt_SVA_D1	chr12:25581737-25582221	chr12:64080871-64081358	absent
pt_SVA_D1	chr3:52123262-52123758	chr3:51345666-51346162	absent
pt_SVA_D1	chr15:38225351-38225841	chr15:41613625-41614115	absent
pt_SVA_D1	chr6:156696929-156697423	chr6:155286750-155287246	absent
pt_SVA_D1	chr1:212516381-212516877
pt_SVA_D1	chr1:224239058-224239551
pt_SVA_D1	chr3:180702278-180702774
pt_SVA_D1	chr19:21803339-21803856
pt_SVA_D1	chr4:3240048-3240546
pt_SVA_D1	chr8:53671786-53672269
pt_SVA_D1	chr7:54242043-54242535
pt_SVA_D1	chr7:30565832-30566325
pt_SVA_D1	chr19:32268876-32269371
pt_SVA_D1	chr4:75087763-75088256
pt_SVA_D1	chr3:101883022-101883515
pt_SVA_D1	chr5:54851039-54851477
pt_SVA_D1	chr16:25719755-25720251
pt_SVA_D1	chr19:21770483-21770976
pt_SVA_D1	chr6:45261245-45261737
pt_SVA_D1	chr3:130663167-130663614
pt_SVA_D1	chr5:50355079-50355575
pt_SVA_D1	chr17:14937557-14938052
pt_SVA_D1	chr10:43321486-43321982
pt_SVA_D1	chr19:21769756-21770249
pt_SVA_D1	chr18:17420948-17421397
pt_SVA_D1	chr5:123507289-123507755
pt_SVA_D1	chr16:74332783-74333278
pt_SVA_D1	chr3:126055130-126055623
pt_SVA_D1	chr11:61571601-61572094
pt_SVA_D1	chr12:40523200-40523558
pt_SVA_D1	chr8:14671405-14671895
pt_SVA_D1	chr12:130591502-130591995
pt_SVA_D1	chr8:143945665-143946156
pt_SVA_D1	chr9:7397964-7398470
pt_SVA_D1	chr4:144296478-144296974
pt_SVA_D1	chrX:54808834-54809326
pt_SVA_D1	chr3:116146025-116146515
pt_SVA_D1	chr10:90857160-90857577
pt_SVA_D1	chr1:40390037-40390209
pt_SVA_D1	chr7:161657171-161657665
pt_SVA_D1	chr14:64730595-64730700
pt_SVA_D1	chr11:78997534-78998029
pt_SVA_D1	chr6:120550056-120550545
pt_SVA_D2a	chr2A:32680702-32681179	chr2:32425426-32425902	absent	hs_SVA_D2a
pt_SVA_D2a	chr3:5200191-5200667	chr3:5154933-5155409	absent	hs_SVA_D2a
pt_SVA_D2a	chr13:81131753-81132228	chr13:81676648-81677123	absent	hs_SVA_D2a
pt_SVA_D2a	chr16:31337097-31337521	chr16:31181127-31181551	absent	hs_SVA_D2a
pt_SVA_D2a	chr17:28479032-28479508	chr17:26930508-26930984	absent	hs_SVA_D2a
pt_SVA_D2a	chr14:48735879-48736113	chr14:50288767-50289001	absent	hs_SVA_D2a
pt_SVA_D2a	chr16:45536798-45537228
pt_SVA_D2a	chr21:15190055-15190525
pt_SVA_D2a	chr6:31596904-31597380
pt_SVA_D2a	chr1:78432340-78432797
pt_SVA_D2a	chr1:78433295-78433770
pt_SVA_D2a	chr1:36434750-36435180
pt_SVA_D2a	chr10:15516092-15516561
pt_SVA_D2a	chr12:122390994-122391464
pt_SVA_D2a	chr12:68354222-68354695
pt_SVA_D2a	chr14:34763347-34763820
pt_SVA_D2a	chr19:23610651-23611133
pt_SVA_D2a	chrX:65175665-65176146
pt_SVA_D2a	chr4:121586013-121586489
pt_SVA_D2a	chr2B:164432078-164432454
pt_SVA_D2a	chrX:23340524-23340998
pt_SVA_D2a	chr16:80383380-80383856
pt_SVA_D2b	chr19:50330779-50331255
pt_SVA_D2b	chr18:28793839-28794315
pt_SVA_D2b	chr1:35005052-35005526
pt_SVA_D2b	chr10:57780630-57781080
pt_SVA_D2b	chrX:120563139-120563616
pt_SVA_D2b	chr1:226501123-226501616
pt_SVA_D2b	chr4:47845775-47846250
pt_SVA_D2b	chr2A:99389300-99389776
pt_SVA_D2b	chr7:90207093-90207569
pt_SVA_D2b	chr6:86232996-86233472
pt_SVA_D2b	chr6:30387430-30387906
pt_SVA_D2b	chr12:36537462-36537938
pt_SVA_D2b	chr3:42459716-42460190
pt_SVA_D2b	chr1:44503072-44503548
pt_SVA_D2b	chr15:30116078-30116504
pt_SVA_D2b	chrX:17549152-17549554
pt_SVA_D2b	chr4:162317906-162318280
pt_SVA_D2b	chr6:89309534-89309933
pt_SVA_D2b	chr4:18187544-18187921
pt_SVA_D2b	chrX:134241453-134241929
pt_SVA_D2b	chrX:133749479-133749955
pt_SVA_D2b	chr2B:210430105-210430581
pt_SVA_D2b	chr6:151653248-151653494
pt_SVA_D2b	chr1:28322909-28323385
pt_SVA_D2b	chr5:38802928-38803404
pt_SVA_D2b	chr12:46892787-46893263
pt_SVA_D2b	chr2B:204449217-204449693
pt_SVA_D2b	chr3:9067536-9068011
pt_SVA_D2b	chr10:27231516-27231992
pt_SVA_D2b	chr2A:28309122-28309598
pt_SVA_D2b	chr10:57779295-57779771
pt_SVA_D2b	chr7:119592033-119592508
pt_SVA_D2b	chr20:44939831-44940307
pt_SVA_D2b	chr1:80645292-80645767
pt_SVA_D2b	chr2A:71387909-71388385
pt_SVA_D2b	chr3:17185002-17185478
pt_SVA_D2b	chr6:123921486-123921962
pt_SVA_D2b	chr10:70720317-70720791
pt_SVA_D2b	chr2A:9865037-9865513
pt_SVA_D2b	chr5:10481649-10482125
pt_SVA_D2b	chr12:122026158-122026630
pt_SVA_D2b	chr10:93170188-93170664
pt_SVA_D2b	chr6:80215181-80215656
pt_SVA_D2b	chr14:79216824-79217301
pt_SVA_D2b	chr6:43202544-43202900
pt_SVA_D2b	chr13:29789928-29790399
pt_SVA_D2b	chr22:24055000-24055476
pt_SVA_D2b	chr1:113702384-113702809
pt_SVA_D2b	chr10:70690836-70691308
pt_SVA_D2b	chr11:68279459-68279933
pt_SVA_D2b	chr12:8913259-8913735
pt_SVA_D2b	chr4:1180893-1181698
pt_SVA_D2b	chr15:52972004-52972480
pt_SVA_D2b	chr19:48573898-48574374
pt_SVA_D2b	chr10:73824932-73825371
pt_SVA_D2b	chr4:115627020-115627496
pt_SVA_D2b	chr19:48575030-48575506
pt_SVA_D2b	chr7:141878387-141878863
pt_SVA_D2b	chr8:68178983-68179459
pt_SVA_D2b	chr16:56801843-56802245
pt_SVA_D2b	chr6:152634826-152635238
pt_SVA_D2b	chr6:140428494-140428881
pt_SVA_D2b	chr6:152633496-152633875
pt_SVA_D2b	chr6:43199757-43200148
pt_SVA_D2b	chr4:166121591-166121909
pt_SVA_D2b	chr8:51565348-51565666
pt_SVA_D2b	chrX:54993163-54993497
pt_SVA_D2b	chr13:96528035-96528328
pt_SVA_D2b	chr8:15910706-15911182
pt_SVA_D2b	chr2A:108995976-108996400
pt_SVA_D2b	chr2B:223811421-223811820
pt_SVA_D2b	chr9:83045238-83045714
pt_SVA_D3	chr11:109932142-109932623	chr11:111897069-111897550	absent	hs_SVA_D3
pt_SVA_D3	chr16:67454879-67455365	chr16:68196664-68197153	absent	hs_SVA_D3
pt_SVA_D3	chr2A:4911491-4911899	chr2:3369274-3369682	absent	hs_SVA_D3
pt_SVA_D3	chr3:132768775-132769261	chr3:129057329-129057815	absent	hs_SVA_D3
pt_SVA_D3	chr5:33442156-33442641	chr5:81278399-81278885	absent	hs_SVA_D3
pt_SVA_D3	chr8:101256046-101256531	chr8:103941064-103941549	absent	hs_SVA_D3
pt_SVA_D3	chrX:131958529-131959015	chrX:130461703-130462189	absent	hs_SVA_D3
pt_SVA_D3	chrX:70082306-70082546	chrX:69591098-69591338	absent	hs_SVA_D3
pt_SVA_D3	chr3:13064618-13065104	chr3:12890553-12891039	absent	hs_SVA_D3; assembly inconclusive
pt_SVA_D3	chr10:67947851-67948337
pt_SVA_D3	chr22:43299482-43299968
pt_SVA_D3	chr20:28282862-28283349
pt_SVA_D3	chr1:129464499-129464985
pt_SVA_D3	chr5:167061570-167062056
pt_SVA_D3	chr9:71262545-71263031
pt_SVA_D3	chr1:17617939-17618424
pt_SVA_D3	chr5:142645201-142645687
pt_SVA_D3	chr16:45360768-45361253
pt_SVA_D3	chr19:41203319-41203797
pt_SVA_D3	chr5:122955695-122956181
pt_SVA_D3	chr22:22610498-22610949
pt_SVA_D3	chr13:71762833-71763311
pt_SVA_D3	chr4:75759303-75759785
pt_SVA_D3	chr19:63470146-63470624
pt_SVA_D3	chrX:93809516-93810002
pt_SVA_D3	chr18:65185186-65185670
pt_SVA_D3	chr12:43780763-43781243
pt_SVA_D3	chr22:17948781-17949267
pt_SVA_D3	chr9:109011101-109011586
pt_SVA_D3	chr1:7400296-7400646
pt_SVA_D3	chr3:40502838-40503323
pt_SVA_D4a	chr7:106802222-106802720
pt_SVA_D4a	chr1:109274106-109274604
pt_SVA_D4a	chr9:132549149-132549647
pt_SVA_D4a	chr10:58327234-58327728
pt_SVA_D4a	chr10:72278818-72279313
pt_SVA_D4a	chr20:14175894-14176305
pt_SVA_D4a	chr2B:223204308-223204662
pt_SVA_D4a	chr20:42506689-42507019
pt_SVA_D4a	chr16:2616453-2616850
pt_SVA_D4a	chr3:199568970-199569468
pt_SVA_D4a	chr1:31121147-31121645
pt_SVA_D4a	chr1:36653407-36653905
pt_SVA_D4a	chr6:112114155-112114650
pt_SVA_D4a	chr2A:74401182-74401674
pt_SVA_D4a	chr21:3441976-3442471
pt_SVA_D4a	chr20:5597882-5598374
pt_SVA_D4a	chr1:54610242-54610492
pt_SVA_D4a	chr12:34505974-34506470
pt_SVA_D4a	chr4:47405975-47406470
pt_SVA_D4a	chr20:14174211-14174706
pt_SVA_D4a	chr20:43692521-43693016
pt_SVA_D4a	chr5:39947419-39947914
pt_SVA_D4a	chr1:54917937-54918432
pt_SVA_D4a	chr1:53408909-53409407
pt_SVA_D4a	chr1:210621015-210621515
pt_SVA_D4a	chr13:55877471-55877969
pt_SVA_D4a	chr12:111814824-111815367
pt_SVA_D4a	chr19:41644927-41645425
pt_SVA_D4a	chr19:23280254-23280750
pt_SVA_D4a	chr1:14125298-14125790
pt_SVA_D4a	chr1:14123166-14123658
pt_SVA_D4a	chr1:30113974-30114472
pt_SVA_D4a	chr1:52810593-52811091
pt_SVA_D4a	chr7:104280830-104281326
pt_SVA_D4a	chr1:30115992-30116432
pt_SVA_D4b	chr14:52099290-52099723
pt_SVA_D4b	chr10:93084718-93085065
pt_SVA_D4b	chr16:57849889-57850257
pt_SVA_D4b	chr3:35104068-35104406
pt_SVA_D4b	chr1:126806225-126806720
pt_SVA_D4b	chr21:31832545-31833043
pt_SVA_D4b	chr20:25128628-25129126
pt_SVA_D4b	chr7:31710459-31710957
pt_SVA_D4b	chrX:77590227-77590716
pt_SVA_D4b	chr3:105054818-105055313
pt_SVA_D4b	chr2B:132177928-132178422
pt_SVA_D4b	chr8:97317846-97318342
pt_SVA_D4b	chr8:98178828-98179323
pt_SVA_D4b	chr3:59619238-59619733
pt_SVA_D4b	chr10:95536443-95536921
pt_SVA_D4b	chr17:16840865-16841363
pt_SVA_D4b	chr3:59617221-59617719
pt_SVA_D4b	chr2B:224730870-224731368
pt_SVA_D4b	chr22:44218258-44218756
pt_SVA_D4b	chrX:94059231-94059726
pt_SVA_D4b	chr6:159936224-159936719
pt_SVA_D4b	chr7:150463757-150464252
pt_SVA_D4c	chr9:91035397-91035893	chr9:94989104-94989566	absent	hs_SVA_D6a
pt_SVA_D4c	chrX:85715369-85715862	chrX:84978262-84978755	likely absent	hs_SVA_D6d
pt_SVA_D4c	chrY:20381208-20381704	chrY:14990971-14991466	Y not present in genome build	hs_SVA_D6d
pt_SVA_D4c	chrX:77635139-77635475
pt_SVA_D4c	chr13:72730469-72730962
pt_SVA_D4c	chr17:40639748-40640239
pt_SVA_D4c	chr20:116076-116569
pt_SVA_D4c	chr19:21745455-21745880
pt_SVA_D4c	chr9:90828171-90828653
pt_SVA_D4c	chr3:89140376-89140851
pt_SVA_D4c	chr20:25437247-25437741
pt_SVA_D4c	chr17:19097744-19098237
pt_SVA_D4c	chr21:25434689-25435181
pt_SVA_D4c	chr1:111870221-111870717
pt_SVA_D4c	chr19:11475654-11476136
pt_SVA_D5a	chr1:109907792-109908091	chr1:109719237-109719543	absent	hs_SVA_D6b
pt_SVA_D5a	chr1:125290698-125291193	chr1:112072006-112072503	absent	hs_SVA_D6b
pt_SVA_D5a	chr1:132544136-132544632	chr1:154260391-154260887	absent	hs_SVA_D6b
pt_SVA_D5a	chr10:70403821-70404235	chr10:73635003-73635417	absent	hs_SVA_D6b
pt_SVA_D5a	chr4:410017-410489	chr4:390067-390557	absent	hs_SVA_D6b
pt_SVA_D5a	chr1:38134738-38135122	chr1:38,363,020-38,363,406	absent	hs_SVA_D6c
pt_SVA_D5a	chr5:46940640-46941096	chr5:67,618,950-67,619,406	absent	hs_SVA_D6b
pt_SVA_D5a	chr17:10486756-10487249	absent	CYUI01015701v1:450,207-450,698
pt_SVA_D5a	chr8:114310645-114311141
pt_SVA_D5a	chr3:43267196-43267691
pt_SVA_D5a	chr7:65094459-65094954
pt_SVA_D5a	chr14:80526075-80526571
pt_SVA_D5a	chrX:30683951-30684447
pt_SVA_D5a	chr12:44326661-44327154
pt_SVA_D5a	chr17:38759606-38760102
pt_SVA_D5a	chr8:34546458-34546954
pt_SVA_D5a	chr9:95903693-95904182
pt_SVA_D5a	chr16:70316690-70317186
pt_SVA_D5a	chr15:85358219-85358715
pt_SVA_D5a	chr11:93151980-93152473
pt_SVA_D5a	chr1:206779114-206779606
pt_SVA_D5a	chr5:179936795-179937288
pt_SVA_D5a	chr2B:175817967-175818369
pt_SVA_D5a	chr14:38777391-38777886
pt_SVA_D5a	chr8:24442503-24442996
pt_SVA_D5a	chr1:93504241-93504734
pt_SVA_D5a	chr10:21937889-21938385
pt_SVA_D5a	chr16:31322694-31323189
pt_SVA_D5a	chr14:91340026-91340521
pt_SVA_D5a	chr20:40448175-40448671
pt_SVA_D5a	chr4:73007825-73008318
pt_SVA_D5a	chr6:127474235-127474731
pt_SVA_D5a	chr9:91035991-91036487
pt_SVA_D5a	chr20:32736460-32736953
pt_SVA_D5a	chr1:138929853-138930234
pt_SVA_D5a	chr8:39440629-39441114
pt_SVA_D5a	chr1:51581123-51581616
pt_SVA_D5a	chr5:169394598-169395088
pt_SVA_D5a	chr5:151571358-151571851
pt_SVA_D5a	chr1:140698208-140698699
pt_SVA_D5a	chr8:51765913-51766407
pt_SVA_D5b	chr22:33582392-33582887
pt_SVA_D5b	chr22:33583406-33583900
pt_SVA_D5b	chr5:158895868-158896356
pt_SVA_D5b	chr8:37424653-37425121
pt_SVA_D5b	chr2A:67180559-67181055
pt_SVA_D5b	chr5:119352434-119352930
pt_SVA_D5b	chr14:49039995-49040491
pt_SVA_D5b	chr4:61268086-61268582
pt_SVA_D5b	chr10:116855364-116855860
pt_SVA_D5b	chr14:34083049-34083544
pt_SVA_D5b	chr2B:139897567-139898062
pt_SVA_D5b	chr7:159863256-159863751
pt_SVA_D5b	chr1:20723616-20724111
pt_SVA_D5b	chr17:58253315-58253808
pt_SVA_D5b	chr20:33009393-33009889
pt_SVA_D5b	chr5:49976275-49976768
pt_SVA_D5b	chr1:45801164-45801579
pt_SVA_D5b	chr2B:139898669-139899066
pt_SVA_D5b	chr8:91702162-91702604
pt_SVA_D5b	chr4:141438095-141438547
pt_SVA_D5b	chr1:207270903-207271399
pt_SVA_D5b	chr5:115834529-115835025
pt_SVA_D5b	chr19:21078970-21079463
pt_SVA_D5b	chr2B:127689648-127690143
pt_SVA_D5b	chr12:124150060-124150345
pt_SVA_D5b	chr15:59670692-59671132
pt_SVA_D5b	chr1:143228499-143228993
pt_SVA_D5b	chr9:37918031-37918462
pt_SVA_D5b	chr3:15868555-15869048
pt_SVA_D5b	chr19:45843906-45844402
pt_SVA_D5b	chr1:172139979-172140475
pt_SVA_D5b	chr7:159895890-159896385
pt_SVA_D5b	chr18:35419417-35419912
pt_SVA_D5b	chr21:15429743-15430239
pt_SVA_D5b	chr5:83056647-83057090
pt_SVA_D5b	chrX:108454156-108454652
pt_SVA_D5b	chr1:15739181-15739677
pt_SVA_D5b	chr4:144843315-144843811
pt_SVA_D5b	chr4:30884729-30885225
pt_SVA_D5b	chr7:72978526-72979022
pt_SVA_D5b	chr10:70498063-70498559
pt_SVA_D5b	chr1:41242718-41243193
pt_SVA_D5b	chr4:189911179-189911670
pt_SVA_D5b	chr5:74922877-74923373
pt_SVA_D5b	chr5:27181031-27181527
pt_SVA_D5b	chr7:54261268-54261764
pt_SVA_D5b	chr7:72235881-72236374
pt_SVA_D5b	chr4:153989200-153989696
pt_SVA_D5b	chr6:32381280-32381776
pt_SVA_D5b	chr4:28595-29091
pt_SVA_D5b	chr6:126941131-126941624
pt_SVA_D5b	chr5:133804034-133804530
pt_SVA_D5b	chr8:93779728-93780167
pt_SVA_D5b	chr11:70154370-70154857
pt_SVA_D5b	chr4:51242222-51242692
pt_SVA_D5b	chr4:177551081-177551508
pt_SVA_D5b	chr5:119413294-119413790
pt_SVA_D5b	chr15:37683933-37684429
pt_SVA_D5b	chr21:5256290-5256786
pt_SVA_D5b	chr19:40063467-40063963
pt_SVA_D5b	chr3:180874300-180874796
pt_SVA_D5b	chr12:110745304-110745800
pt_SVA_D5b	chr11:71531783-71532279
pt_SVA_D5b	chr22:42145560-42146047
pt_SVA_D5b	chr2A:86760681-86761177
pt_SVA_D5b	chr12:83138350-83138730
pt_SVA_D5b	chr3:48849804-48850300
pt_SVA_D5b	chr19:46273152-46273648
pt_SVA_D5b	chr1:215724214-215724710
pt_SVA_D5b	chr11:33938135-33938631
pt_SVA_D5b	chr8:58522685-58523098
pt_SVA_D5b	chr7:72881221-72881717
pt_SVA_D5b	chr4:191696197-191696693
pt_SVA_D5b	chr9:122060036-122060372
pt_SVA_D5b	chr2A:40400240-40400736
pt_SVA_D5b	chr3:26494889-26495384
pt_SVA_D5b	chr4:21170673-21171169
pt_SVA_D5b	chr21:32546175-32546668
pt_SVA_D5b	chr9:35629142-35629638
pt_SVA_D5b	chr6:86244352-86244848
pt_SVA_D5b	chr10:38346487-38346983
pt_SVA_D5b	chr3:49134370-49134864
pt_SVA_D5b	chr20:18064083-18064362
pt_SVA_D5b	chr1:19650051-19650545
pt_SVA_D5b	chr8:93776146-93776542
pt_SVA_D5b	chr2A:72422154-72422650
pt_SVA_D5b	chr1:95155308-95156115
pt_SVA_D5b	chrX:41004667-41005165
pt_SVA_D5b	chr8:6209223-6209719
pt_SVA_D5b	chr8:24246629-24247125
pt_SVA_D5b	chr7:111902543-111903039
pt_SVA_D5b	chr10:102718807-102719303
pt_SVA_D5b	chr10:54031737-54032233
pt_SVA_D5b	chr2B:228970187-228970683
pt_SVA_D5b	chr16:56464780-56465276
pt_SVA_D5b	chr10:23713106-23713602
pt_SVA_D5b	chr3:101794128-101794858
pt_SVA_D5b	chr19:23127481-23127977
pt_SVA_D5b	chr5:160711010-160711506
pt_SVA_D5b	chr12:2850098-2850594
pt_SVA_D5b	chr9:79213706-79214202
pt_SVA_D5b	chr1:26093757-26094253
pt_SVA_D5b	chr6:15006684-15007180
pt_SVA_D5b	chr7:54997397-54997893
pt_SVA_D5b	chr4:114764013-114764509
pt_SVA_D5b	chr9:13471585-13472081
pt_SVA_D5b	chr8:27095848-27096145
pt_SVA_D5b	chr11:117232015-117232511
pt_SVA_D5b	chr8:20438646-20439142
pt_SVA_D5b	chr1:45309182-45309678
pt_SVA_D5b	chr1:221067706-221068202
pt_SVA_D5b	chr1:149882393-149882858
pt_SVA_D5b	chr18:20393559-20394055
pt_SVA_D5b	chr3:116892376-116892872
pt_SVA_D5b	chr1:149885677-149886173
pt_SVA_D5b	chr7:161309880-161310376
pt_SVA_D5b	chr7:160978718-160979214
pt_SVA_D5b	chr5:17736940-17737436
pt_SVA_D5b	chr1:147624548-147625044
pt_SVA_D5b	chr19:39593323-39593816
pt_SVA_D5b	chr6:28562434-28562928
pt_SVA_D5b	chr14:58066296-58066792
pt_SVA_D5b	chr10:96752754-96753250
pt_SVA_D5b	chr5:82673567-82674063
pt_SVA_D5b	chr6:91144341-91144833
pt_SVA_D5b	chr7:71692018-71692514
pt_SVA_D5b	chr6:171660154-171660650
pt_SVA_D5b	chr17:21593438-21593934
pt_SVA_D5b	chr8:88643800-88643971
pt_SVA_D5b	chr6:155723746-155724066
pt_SVA_D5b	chr10:27038567-27039059
pt_SVA_D5b	chr19:45680997-45681294
pt_SVA_D5b	chr12:126040320-126040526
pt_SVA_D5b	chr11:10650535-10650709
pt_SVA_D5b	chr5:27182248-27182546
pt_SVA_D5b	chr9:122060860-122061158
pt_SVA_D5b	chr10:133294774-133294932
pt_SVA_D5b	chr13:76211909-76212396
pt_SVA_D5b	chr20:31054789-31054961
pt_SVA_D5b	chr18:63607512-63607741
pt_SVA_D5b	chr4:108450222-108450713
pt_SVA_D5b	chrY:20924634-20925127
pt_SVA_D5b	chr20:10571043-10571536
pt_SVA_D5b	chr11:103243818-103244311
pt_SVA_D5b	chr11:33938757-33938995
pt_SVA_D5b	chr12:78261289-78261526
pt_SVA_D5b	chr13:110990592-110991088
pt_SVA_D5b	chr12:82559643-82560139
pt_SVA_D5b	chr4:44510384-44510879
pt_SVA_D5b	chr9:86309662-86310158
pt_SVA_D5b	chr7:63561281-63561777
pt_SVA_D5b	chr18:23113394-23113890
pt_SVA_D5b	chr5:182235473-182235969
pt_SVA_D5b	chr2A:48022159-48022655
pt_SVA_D5b	chr1:95499868-95500362
pt_SVA_D5b	chr17:35765628-35766124
pt_SVA_D5b	chr3:186638183-186638499
pt_SVA_D5b	chr20:48123300-48123796
pt_SVA_D5b	chr7:24583419-24583915
pt_SVA_D5b	chr1:110467015-110467511
pt_SVA_D5b	chr22:15284135-15284631
pt_SVA_D5b	chrX:129823869-129824365
pt_SVA_D5b	chr3:186639220-186639716
pt_SVA_D5b	chr4:50108891-50109386
pt_SVA_D5b	chr4:157343868-157344365
pt_SVA_D5b	chr6:15006204-15006527
pt_SVA_D5b	chr17:27520890-27521386
pt_SVA_D5b	chr4:132257778-132258274
pt_SVA_D5b	chr1:198256534-198257030
pt_SVA_D5b	chr11:117369142-117369638
pt_SVA_D5b	chr4:101357471-101357967
pt_SVA_D5b	chr2B:130353249-130353745
pt_SVA_D5b	chr3:51461629-51462122
pt_SVA_D5b	chr19:5195569-5196065
pt_SVA_D5b	chr6:91143603-91144096
pt_SVA_D5b	chr7:98331420-98331887
pt_SVA_D5b	chr14:38214919-38215415
pt_SVA_D5b	chr1:95501015-95501511
pt_SVA_D5b	chr1:100228372-100228868
pt_SVA_D5b	chr13:113309599-113310095
pt_SVA_D5b	chr12:32468653-32469149
pt_SVA_D5b	chr4:121029563-121030058
pt_SVA_D5b	chr1:64928045-64928344
pt_SVA_D5b	chr17:70484171-70484667
pt_SVA_D5b	chr7:72442702-72443198
pt_SVA_D5b	chr8:27093677-27093974
pt_SVA_D5b	chr19:10011022-10011518
pt_SVA_D5b	chr17:36937279-36937775
pt_SVA_D5b	chr4:150666662-150667158
pt_SVA_D5b	chr7:71664293-71664788
pt_SVA_D5b	chr8:67679921-67680417
pt_SVA_D5b	chr3:48523385-48523881
pt_SVA_D5b	chr12:12234299-12234597
pt_SVA_D5b	chr2B:235277167-235277663
pt_SVA_D5b	chr17:3393209-3393705
pt_SVA_D5b	chr12:121174217-121174713
pt_SVA_D5b	chr17:36651768-36652264
pt_SVA_D5b	chr10:71492927-71493420
pt_SVA_D5b	chr7:31253253-31253749
pt_SVA_D5b	chr3:153095076-153095549
pt_SVA_D5b	chr1:62873965-62874461
pt_SVA_D5b	chr17:36412934-36413430
pt_SVA_D5b	chr4:30884308-30884549
pt_SVA_D5b	chr7:71162287-71162773
pt_SVA_D5b	chr2A:111617933-111618429
pt_SVA_D5b	chr4:44470532-44470967
pt_SVA_D5b	chr12:35092678-35093174
pt_SVA_D5b	chr4:167072374-167072870
pt_SVA_D5b	chr22:23207901-23208395
pt_SVA_D5b	chrX:6876379-6876875
pt_SVA_D5b	chr4:54619323-54619819
pt_SVA_D5b	chrX:73784186-73784682
pt_SVA_D5b	chr7:65591257-65591752
pt_SVA_D5b	chr12:62874873-62875369
pt_SVA_D5b	chr13:29049504-29050000
pt_SVA_D5b	chr2B:202513247-202513743
pt_SVA_D5b	chr19:43687108-43687604
pt_SVA_D5b	chr10:119223808-119224304
pt_SVA_D5b	chr17:19308115-19308611
pt_SVA_D5b	chr2B:192368242-192368737
pt_SVA_D5b	chr8:71014860-71015355
pt_SVA_D5b	chr19:57301637-57302133
pt_SVA_D5b	chr8:26904726-26905222
pt_SVA_D5b	chr2A:49647271-49647767
pt_SVA_D5b	chr16:30320443-30320939
pt_SVA_D5b	chr17:45163363-45163859
pt_SVA_D5b	chr14:62468115-62468609
pt_SVA_D5b	chr12:103126495-103126990
pt_SVA_D5b	chr17:36525204-36525700
pt_SVA_D5b	chr8:44687482-44687976
pt_SVA_D5b	chr13:63797358-63797854
pt_SVA_D5b	chr7:131033019-131033515
pt_SVA_D5b	chr3:132647954-132648450
pt_SVA_D5b	chr9:112227791-112228270
pt_SVA_D5b	chr1:174249222-174249718
pt_SVA_D5b	chr1:204770657-204771153
pt_SVA_D5b	chr1:147517993-147518489
pt_SVA_D5b	chr2A:79053687-79054183
pt_SVA_D5b	chr4:125194081-125194577
pt_SVA_D5b	chr5:1796279-1796775
pt_SVA_D5b	chr7:160316823-160317319
pt_SVA_D5b	chr8:71107392-71107888
pt_SVA_D5b	chr12:78260649-78261145
pt_SVA_D5b	chr7:82959113-82959609
pt_SVA_D5b	chr9:104595933-104596429
pt_SVA_D5b	chr3:49066715-49067211
pt_SVA_D5b	chr2B:195921748-195922244
pt_SVA_D5b	chrX:77953710-77954193
pt_SVA_D5b	chr1:146264608-146265104
pt_SVA_D5b	chr7:108333364-108333860
pt_SVA_D5b	chr4:39214574-39215071
pt_SVA_D5b	chrX:99230354-99230850
pt_SVA_D5b	chr6:169714684-169715180
pt_SVA_D5b	chr21:13471299-13471795
pt_SVA_D5b	chr4:108484375-108484871
pt_SVA_D5b	chr6:39541522-39542016
pt_SVA_D5b	chr15:48080736-48081216
pt_SVA_D5b	chr20:40773215-40773465
pt_SVA_D5b	chr3:153639193-153639675
pt_SVA_D5b	chr2B:193199707-193200101
pt_SVA_D5b	chr15:29719845-29720159
pt_SVA_D5b	chr2B:162223313-162223765
pt_SVA_D5b	chr17:81646145-81646518
pt_SVA_D5b	chr5:116723589-116724052
pt_SVA_D5b	chr1:45324298-45324674
pt_SVA_D5b	chr7:153587852-153588301
pt_SVA_D5b	chrX:135648521-135649017
pt_SVA_D5b	chr12:72054522-72054979
pt_SVA_D5b	chr2B:128509003-128509388
pt_SVA_D5b	chr11:81393483-81393845
pt_SVA_D5b	chr3:34021873-34022244
pt_SVA_D5b	chr6:112346722-112347170
pt_SVA_D5b	chr8:51349447-51349741
pt_SVA_D5b	chr15:55446235-55446661
pt_SVA_D5b	chr2A:77545946-77546255
pt_SVA_D5b	chr3:32505556-32505992
pt_SVA_D5b	chr16:75041181-75041553
pt_SVA_D5b	chr16:54274979-54275359
pt_SVA_D5b	chr15:25539767-25540232
pt_SVA_D5b	chr12:123203111-123203514
pt_SVA_D5b	chr2B:235102976-235103426
pt_SVA_D5b	chr2A:63434236-63434633
pt_SVA_D5b	chr10:96788606-96788934
pt_SVA_D5b	chr16:62907680-62908052
pt_SVA_D5b	chr12:11780361-11780690
pt_SVA_D5b	chr4:111873340-111873808
pt_SVA_D5b	chr13:99268789-99269245
pt_SVA_D5b	chr1:16857434-16857736
pt_SVA_D5b	chr2A:72112107-72112571
pt_SVA_D5b	chr15:47601744-47602103
pt_SVA_D5b	chr11:57603131-57603515
pt_SVA_D5b	chr1:92478166-92478479
pt_SVA_D5b	chr16:81256723-81257102
pt_SVA_D5b	chr12:126039395-126039841
pt_SVA_D5b	chr4:125195443-125195898
pt_SVA_D5b	chr12:71109228-71109632
pt_SVA_D5b	chr17:28283096-28283554
pt_SVA_D5b	chr10:100122930-100123315
pt_SVA_D5b	chrX:54931848-54932136
pt_SVA_D5b	chr2B:192450615-192450932
pt_SVA_D5b	chr13:75408745-75409213
pt_SVA_D5b	chr18:16031532-16031945
pt_SVA_D5b	chr10:99101560-99102056
pt_SVA_D5b	chr10:11790493-11790871
pt_SVA_D5b	chr3:18999859-19000218
pt_SVA_D5b	chr6:155723041-155723465
pt_SVA_D5b	chr9:120439801-120440181
pt_SVA_D5b	chr4:23531774-23532076
pt_SVA_D5b	chr4:36971729-36972139
pt_SVA_D5b	chr6:108241966-108242121
pt_SVA_D5b	chr3:159638183-159638301
pt_SVA_D5c	chr17:75300833-75301329
pt_SVA_D5c	chr7:65003272-65003768
pt_SVA_D5c	chr20:6719019-6719507
pt_SVA_D5c	chr20:24977266-24977762
pt_SVA_D5c	chr20:30224750-30225243
pt_SVA_D5c	chr20:6719624-6720120
pt_SVA_D5c	chr7:87751921-87752417
pt_SVA_D5c	chr7:161294727-161295223
pt_SVA_D5c	chr12:120861971-120862467
pt_SVA_D5c	chr9:132701077-132701565
pt_SVA_D5c	chr1:123787541-123788037
pt_SVA_D5c	chr10:66169203-66169697
pt_SVA_D5c	chr7:160226243-160226739
pt_SVA_D5c	chr12:35850950-35851446
pt_SVA_D5c	chr4:83191270-83191766
pt_SVA_D5c	chr7:160888857-160889353
pt_SVA_D5c	chr19:59671173-59671669
pt_SVA_D5c	chr3:141822240-141822736
pt_SVA_D5c	chr6:122459251-122459747
pt_SVA_D5c	chr8:25385365-25385861
pt_SVA_D5c	chr3:188118005-188118501
pt_SVA_D5c	chr7:132143629-132144125
pt_SVA_D5c	chr10:103874287-103874783
pt_SVA_D5c	chr17:22900990-22901486
pt_SVA_D5c	chr7:126564756-126565252
pt_SVA_D5c	chr8:53955092-53955587
pt_SVA_D5c	chr2A:63990262-63990759
pt_SVA_D5c	chr17:10129752-10130247
pt_SVA_D5c	chr12:32630719-32631215
pt_SVA_D5c	chr2B:177362718-177363214
pt_SVA_D5c	chr17:22139207-22139703
pt_SVA_D5c	chr19:38819491-38819987
pt_SVA_D5c	chr19:59155481-59155977
pt_SVA_D5c	chr15:73515784-73516273
pt_SVA_D5c	chr7:25503118-25503614
pt_SVA_D5c	chr10:125555047-125555543
pt_SVA_D5c	chr3:181188915-181189411
pt_SVA_D5c	chr17:10169604-10170100
pt_SVA_D5c	chr11:9223035-9223531
pt_SVA_D5c	chr9:104176558-104177054
pt_SVA_D5c	chr17:66037512-66038008
pt_SVA_D5c	chr20:44315919-44316397
pt_SVA_D5c	chr5:34862427-34862923
pt_SVA_D5c	chr3:57947430-57947922
pt_SVA_D5c	chr2B:235469605-235470101
pt_SVA_D5c	chr1:37387507-37388000
pt_SVA_D5c	chr12:60599984-60600464
pt_SVA_D5c	chr15:74963431-74963906
pt_SVA_D5c	chr7:126335495-126335780
pt_SVA_D5c	chr2A:48426218-48426423
pt_SVA_D5c	chr16:46857090-46857567
pt_SVA_D5c	chr8:106547360-106547841
pt_SVA_D5c	chr8:53581431-53581635
pt_SVA_D5c	chr4:56811929-56812424
pt_SVA_D5c	chr2A:33315248-33315730
pt_SVA_D5c	chr10:85755247-85755515
pt_SVA_D5c	chr17:27662549-27663027
pt_SVA_D5c	chrX:108253982-108254154
pt_SVA_D5c	chr14:51436837-51437331
pt_SVA_D5c	chr8:29530920-29531400
pt_SVA_D5c	chrX:51501594-51502076
pt_SVA_D5c	chr8:53579021-53579514
pt_SVA_D5c	chr17:10204689-10204927
pt_SVA_D5c	chrX:86166327-86166820
pt_SVA_D5c	chr10:91975568-91976064
pt_SVA_D5c	chr15:69965360-69965856
pt_SVA_D5c	chrX:23767175-23767671
pt_SVA_D5c	chr2A:87132486-87132982
pt_SVA_D5c	chr2A:26972513-26973009
pt_SVA_D5c	chr8:92814251-92814747
pt_SVA_D5c	chr7:119332728-119333224
pt_SVA_D5c	chrX:134991323-134991819
pt_SVA_D5c	chr4:48362220-48362708
pt_SVA_D5c	chr13:26563896-26564383
pt_SVA_D5c	chr10:49127909-49128405
pt_SVA_D5c	chr2B:139746825-139747321
pt_SVA_D5c	chr8:115486929-115487425
pt_SVA_D5c	chr7:62776923-62777419
pt_SVA_D5c	chr2A:48041768-48042264
pt_SVA_D5c	chr8:92448818-92449314
pt_SVA_D5c	chr8:63366016-63366512
pt_SVA_D5c	chr3:102092178-102092674
pt_SVA_D5c	chr20:13466695-13467191
pt_SVA_D5c	chr15:61648601-61649097
pt_SVA_D5c	chr1:21724786-21725282
pt_SVA_D5c	chr13:29699749-29700245
pt_SVA_D5c	chr8:29844471-29844967
pt_SVA_D5c	chr1:54473161-54473657
pt_SVA_D5c	chr2A:10738301-10738797
pt_SVA_D5c	chrX:51605829-51606001
pt_SVA_D5c	chr5:28818392-28818888
pt_SVA_D5c	chrX:110140693-110141189
pt_SVA_D5c	chr7:126769773-126770268
pt_SVA_D5c	chr6:147444978-147445479
pt_SVA_D5c	chr1:191884338-191884834
pt_SVA_D5c	chr5:70921714-70922210
pt_SVA_D5c	chr6:108117676-108118172
pt_SVA_D5c	chr7:512809-513305
pt_SVA_D5c	chr2B:128218327-128218823
pt_SVA_D5c	chr11:61568417-61568913
pt_SVA_D5c	chr13:75322731-75323226
pt_SVA_D5c	chr7:23586797-23587293
pt_SVA_D5c	chr2B:127251417-127251913
pt_SVA_D5c	chr16:30733937-30734427
pt_SVA_D5c	chr8:51668386-51668667
pt_SVA_D5c	chr15:37718763-37719259
pt_SVA_D5c	chr7:153487305-153487801
pt_SVA_D5c	chr1:38070808-38071240
pt_SVA_D5c	chr5:152360272-152360451
pt_SVA_D5c	chr9:34360086-34360582
pt_SVA_D5c	chr20:33626682-33627178
pt_SVA_D5c	chr13:98971865-98972361
pt_SVA_D5c	chr13:50603320-50603669
pt_SVA_D5c	chr15:74946567-74947063
pt_SVA_D5c	chr3:39969174-39969670
pt_SVA_D5c	chr14:92594456-92594952
pt_SVA_D5c	chr10:43414653-43415149
pt_SVA_D5c	chr11:111534027-111534523
pt_SVA_D5c	chr9:15752873-15753363
pt_SVA_D5c	chrX:124263409-124263905
pt_SVA_D5c	chr12:57193672-57194165
pt_SVA_D5c	chr5:170535880-170536376
pt_SVA_D5c	chr7:16326955-16327451
pt_SVA_D5c	chr12:86127605-86128101
pt_SVA_D5c	chr7:150623591-150624087
pt_SVA_D5c	chr14:34119683-34120179
pt_SVA_D5c	chr10:23779064-23779560
pt_SVA_D5c	chr15:57915212-57915708
pt_SVA_D5c	chr19:62572627-62573123
pt_SVA_D5c	chr20:25270886-25271380
pt_SVA_D5c	chr4:60044089-60044332
pt_SVA_D5c	chr5:152360732-152361228
pt_SVA_D5c	chr1:38071432-38071928
pt_SVA_D5c	chr9:82994631-82995127
pt_SVA_D5c	chr9:98290478-98290973
pt_SVA_D5c	chr7:104697222-104697718
pt_SVA_D5c	chrX:104163834-104164330
pt_SVA_D5c	chr1:31161177-31161673
pt_SVA_D5c	chr1:124154431-124154602
pt_SVA_D5c	chr1:51859861-51860357
pt_SVA_D5c	chr10:23628820-23629173
pt_SVA_D5c	chr3:48913085-48913581
pt_SVA_D5c	chr11:64356879-64357375
pt_SVA_D5c	chr1:76424662-76425158
pt_SVA_D5c	chr3:125800643-125801139
pt_SVA_D5c	chr10:95073262-95073758
pt_SVA_D5c	chr7:153921242-153921738
pt_SVA_D5c	chr7:100239838-100240334
pt_SVA_D5c	chr4:24812732-24813228
pt_SVA_D5c	chr6:151303468-151303964
pt_SVA_D5c	chr2B:156893040-156893535
pt_SVA_D5c	chr3:200408189-200408685
pt_SVA_D5c	chr6:153120715-153121211
pt_SVA_D5c	chr10:64520265-64520761
pt_SVA_D5c	chr1:26637563-26638060
pt_SVA_D5c	chr2A:74821056-74821552
pt_SVA_D5c	chr10:27711262-27711758
pt_SVA_D5c	chr8:118601863-118602359
pt_SVA_D5c	chr11:62347005-62347501
pt_SVA_D5c	chr7:65173756-65174252
pt_SVA_D5c	chr2B:139015723-139016219
pt_SVA_D5c	chr5:78256939-78257435
pt_SVA_D5c	chr12:26750632-26751128
pt_SVA_D5c	chrX:87172475-87172971
pt_SVA_D5c	chr12:57234503-57234998
pt_SVA_D5c	chr10:71522859-71523355
pt_SVA_D5c	chr14:19580048-19580544
pt_SVA_D5c	chrX:120626264-120626760
pt_SVA_D5c	chr16:3121239-3121735
pt_SVA_D5c	chr21:4373723-4374219
pt_SVA_D5c	chr10:54368796-54369290
pt_SVA_D5c	chr8:63534375-63534871
pt_SVA_D5c	chr2B:122779329-122779825
pt_SVA_D5c	chr3:78806212-78806706
pt_SVA_D5c	chr10:35471329-35471825
pt_SVA_D5c	chr2A:54572164-54572660
pt_SVA_D5c	chr17:21431476-21431972
pt_SVA_D5c	chrX:74200837-74201333
pt_SVA_D5c	chr15:33430127-33430623
pt_SVA_D5c	chr8:45942178-45942674
pt_SVA_D5c	chr2A:10213238-10213734
pt_SVA_D5c	chr14:101949024-101949520
pt_SVA_D5c	chr2B:236495165-236495661
pt_SVA_D5c	chr2B:163286601-163287097
pt_SVA_D5c	chr9:136467925-136468403
pt_SVA_D5c	chr1:46264058-46264554
pt_SVA_D5c	chr4:39229068-39229547
pt_SVA_D5c	chr4:146276137-146276633
pt_SVA_D5c	chr5:61094017-61094513
pt_SVA_D5c	chr10:118066866-118067362
pt_SVA_D5c	chr15:41090182-41090677
pt_SVA_D5c	chr5:123377421-123377915
pt_SVA_D5c	chr12:112923720-112924216
pt_SVA_D5c	chr17:76993400-76993896
pt_SVA_D5c	chr17:77104209-77104687
pt_SVA_D5c	chr2A:45417720-45418216
pt_SVA_D5c	chr14:51384360-51384856
pt_SVA_D5c	chr3:174061224-174061720
pt_SVA_D5c	chr4:188820627-188821123
pt_SVA_D5c	chr15:68719841-68720337
pt_SVA_D5c	chr12:110998348-110998844
pt_SVA_D5c	chr22:22806085-22806581
pt_SVA_D5c	chr3:51610155-51610651
pt_SVA_D5c	chr13:80261241-80261733
pt_SVA_D5c	chr21:3826570-3827066
pt_SVA_D5c	chr1:207314794-207315290
pt_SVA_D5c	chr7:65479569-65480065
pt_SVA_D5c	chr12:63358220-63358716
pt_SVA_D5c	chr7:132856815-132857311
pt_SVA_D5c	chr4:115173499-115173995
pt_SVA_D5c	chr10:122875420-122875916
pt_SVA_D5c	chr1:224087085-224087581
pt_SVA_D5c	chr7:73742403-73742899
pt_SVA_D5c	chr5:21028512-21028999
pt_SVA_D5c	chr9:71196770-71197266
pt_SVA_D5c	chr6:152562031-152562508
pt_SVA_D5c	chr15:47764049-47764545
pt_SVA_D5c	chr3:197956226-197956718
pt_SVA_D5c	chr3:130192486-130192980
pt_SVA_D5c	chr1:101717159-101717655
pt_SVA_D5c	chr1:46695274-46695770
pt_SVA_D5c	chr1:46719402-46719898
pt_SVA_D5c	chr6:139146404-139146899
pt_SVA_D5c	chr1:51602524-51603020
pt_SVA_D5c	chr1:40724079-40724574
pt_SVA_D5c	chr9:34610629-34611124
pt_SVA_D5c	chr20:31156345-31156841
pt_SVA_D5c	chr1:123972373-123972869
pt_SVA_D5c	chr1:123971246-123971725
pt_SVA_D5c	chr22:47152323-47152819
pt_SVA_D5c	chr17:3002424-3002920
pt_SVA_D5c	chr8:7754969-7755465
pt_SVA_D5c	chr2A:62029660-62030153
pt_SVA_D5c	chr7:21360526-21361022
pt_SVA_D5c	chr19:22199887-22200383
pt_SVA_D5c	chr20:13791165-13791659
pt_SVA_D5c	chr8:143795416-143796218
pt_SVA_D5c	chr7:21537080-21537576
pt_SVA_D5c	chr16:84364708-84365204
pt_SVA_D5c	chr2A:48425426-48425920
pt_SVA_D5c	chr20:18246245-18246712
pt_SVA_D5c	chr2A:33371218-33371633
pt_SVA_D5c	chr2B:234980506-234980938
pt_SVA_D5c	chr22:37563008-37563451
pt_SVA_D5c	chr6:123644439-123644882
pt_SVA_D5c	chr1:133152439-133152869
pt_SVA_D5c	chr22:41707813-41708254
pt_SVA_D5c	chr2B:235898900-235899348
pt_SVA_D5c	chr18:63608055-63608459
pt_SVA_D5c	chr8:100387024-100387457
pt_SVA_D5c	chr13:98972713-98973163
pt_SVA_D5c	chr6:27071989-27072439
pt_SVA_D5c	chr2A:81644910-81645357
pt_SVA_D5c	chr15:73517594-73517988
pt_SVA_D5c	chr8:34123565-34123950
pt_SVA_D5c	chr15:46477412-46477801
pt_SVA_D5c	chr4:38725487-38725880
pt_SVA_D5c	chr17:35648684-35649077
pt_SVA_D5c	chr3:128938970-128939365
pt_SVA_D5c	chr3:133295283-133295671
pt_SVA_D5c	chr3:39606442-39606782
pt_SVA_D5c	chr10:45846706-45847087
pt_SVA_D5c	chr2B:205737399-205737780
pt_SVA_D5c	chr5:175369283-175369663
pt_SVA_D5c	chr19:16129187-16129567
pt_SVA_D5c	chr1:147829757-147830055
pt_SVA_D5c	chr8:94339558-94339851
pt_SVA_D5c	chr2A:11351474-11351861
pt_SVA_D5c	chr19:21163355-21163720
pt_SVA_D5c	chr2A:32253087-32253386
pt_SVA_D5c	chr11:78332736-78333123
pt_SVA_D5c	chr1:67413528-67413845
pt_SVA_D5c	chr15:24189651-24190006
pt_SVA_D5c	chr15:88070510-88070889
pt_SVA_D5c	chr5:155480951-155481327
pt_SVA_D5c	chr17:37043087-37043443
pt_SVA_D5c	chr3:132207253-132207633
pt_SVA_D5c	chr10:126019412-126019796
pt_SVA_D5c	chr1:26023957-26024315
pt_SVA_D5c	chr10:133317828-133318205
pt_SVA_D5c	chr9:15754574-15754857
pt_SVA_D5c	chr9:321631-322050
pt_SVA_D5c	chr7:71641784-71642280
pt_SVA_D5c	chr5:179286050-179286546
pt_SVA_D5c	chr20:212936-213404
pt_SVA_D5c	chr14:105244333-105244695
pt_SVA_D5c	chr17:47887642-47888004
pt_SVA_D5c	chrX:151842439-151842701
pt_SVA_D5c	chr11:124273778-124274056
pt_SVA_D5c	chr17:46436549-46436814
pt_SVA_D5c	chrX:74340796-74341047
pt_SVA_D5c	chr19:20096994-20097255
pt_SVA_D5c	chr1:59145905-59146351
pt_SVA_D5c	chr14:91172950-91173372
pt_SVA_D5c	chr22:39328469-39328925
pt_SVA_D5c	chr10:109746047-109746503
pt_SVA_D5c	chr2A:12714600-12715066
pt_SVA_D5c	chr4:177645197-177645661
pt_SVA_D5c	chr2A:62419659-62420088
pt_SVA_D5c	chr5:165913959-165914383
pt_SVA_D5c	chr12:38463041-38463464
pt_SVA_D5c	chr15:47026235-47026675
pt_SVA_D5c	chr11:109895668-109896111
pt_SVA_D5c	chr22:37841464-37841929
pt_SVA_D5c	chr10:84256564-84256977
pt_SVA_D5c	chr7:130118183-130118601
pt_SVA_D5c	chr15:52912134-52912562
pt_SVA_D5c	chr6:140208735-140209187
pt_SVA_D5c	chr3:39667948-39668354
pt_SVA_D5c	chr11:113417703-113418120
pt_SVA_D5c	chr3:104882335-104882783
pt_SVA_D5c	chr6:160096716-160097151
pt_SVA_DRa	chr18:17247051-17247548	chr18:19,171,647-19,172,144	absent	hs_SVA_DRa
pt_SVA_DRa	chr11:70189354-70189854	chr11:70,140,676-70,141,168	absent	hs_SVA_DRa; chimp pos is panTro5
pt_SVA_DRa	chr3:15428975-15429468	chr3:15,104,079-15,104,552	absent	hs_SVA_DR; chimp pos is panTro5
pt_SVA_DRa	chr11:34051816-34052288
pt_SVA_DRa	chr12:41712766-41713263
pt_SVA_DRa	chr1:131868382-131868875
pt_SVA_DRa	chr13:79517661-79518154
pt_SVA_DRa	chr1:32617409-32617906
pt_SVA_DRa	chr9:91594900-91595397
pt_SVA_DRa	chr15:40685478-40685975
pt_SVA_DRa	chr15:40585717-40586214
pt_SVA_DRa	chr1:25061589-25062083
pt_SVA_DRa	chr16:14871202-14871699
pt_SVA_DRa	chr6:151050768-151051168
pt_SVA_DRa	chr16:81702243-81702740
pt_SVA_DRa	chr11:47334011-47334508
pt_SVA_DRa	chr14:62624744-62625241
pt_SVA_DRa	chr11:124227676-124228173
pt_SVA_DRa	chrX:64398635-64399127
pt_SVA_DRa	chr2B:160579394-160579771
pt_SVA_DRa	chr1:55324980-55325474
pt_SVA_DRa	chr22:38108872-38109369
pt_SVA_eq_hsD5	chr18:3388024-3388516	absent	likely absent		chr18:3,386,476-3,386,838
pt_SVA_eq_hsD5	chr1:207330765-207331087	absent	absent	5' truncated in alu-like	chr1:207,329,583-207,329,679
pt_SVA_eq_hsD5	chr5:71607454-71607950	absent	absent		chr5:71,609,416-71,609,779
pt_SVA_eq_hsD5	chr7:99455619-99456115	absent	absent		chr7:99,456,978-99,457,347
pt_SVA_eq_hsD5	chr6:106356796-106357292	likely absent	likely absent	gap in panTro4, liftover to panTro5 inconclusive	chr6:106,355,487-106,355,851
pt_SVA_eq_hsD5	chr4:26,102,336-26,102,822	absent	absent	chimp pos. is panTro5	chr4:26,103,333-26,103,696
pt_SVA_DRb_1	chrX:63825663-63826159	absent	absent		chrX:63,827,760-63,828,112
pt_SVA_DRb_1	chr20:16698410-16698903	absent	absent		chr20:16,700,425-16,700,777
pt_SVA_DRb_1	chr6:28546877-28547367	absent	absent		chr6:28,545,364-28,545,716
pt_SVA_DRb_1	chr20:48023618-48024110	absent	absent		chr20:48,021,428-48,021,780
pt_SVA_DRb_1	chr16:28449157-28449331	absent	absent	3' truncated	chr16:28,447,373-28,447,724
pt_SVA_DRb_1	chr2B:207992402-207993425	absent	absent		chr2B:207,989,913-207,990,265
pt_SVA_DRb_1	chr16:11655848-11656353	absent	absent		chr16:11,654,735-11,655,087
pt_SVA_DRb_1	chr4:167844932-167845428	absent	absent		chr4:167,843,548-167,843,900
pt_SVA_DRb_1	chr13:20796687-20797182	absent	absent		chr13:20,794,925-20,795,277
pt_SVA_DRb_1	chr10:73,557,501-73,557,980	absent	absent	chimp pos. is panTro5	chr10:73,559,107-73,559,459
pt_SVA_DRb_1	chr5:117669218-117669714	absent	absent		chr5:117,670,487-117,670,839
pt_SVA_DRb_1	chr2B:208437616-208437788	absent	absent	5' truncated in alu-like; 3' truncated	chr2B:208,438,486-208,438,712
pt_SVA_DRb_1	chr17:26308603-26308779	absent	absent	5' trunc SINE-R
pt_SVA_DRb_1	chr22:18979320-18979514	absent	absent	5' trunc VNTR
pt_SVA_DRb_1	chr2B:237645308-237645803	absent	absent	5' trunc VNTR
pt_SVA_DRb_1	chrX:72281664-72282102	absent	absent	gaps in panTro4; panTro5: chr16:21,651,423-21,651,920; 5'trunc VNTR
pt_SVA_DRb_1	chr16:22203348-22203841	absent	absent	5' trunc VNTR
pt_SVA_DRb_1	chr17:14387783-14388276	absent	absent	5' trunc VNTR
pt_SVA_DRb_1	chr4:94269339-94269835	absent	absent	5' trunc VNTR
pt_SVA_DRb_1	chr14:75521051-75521547	absent	absent	5' trunc VNTR
pt_SVA_DRb_1	chr5:14,613,686-14,614,176	absent	absent	chimp pos. is panTro5	chr5:14,615,211-14,615,563
pt_SVA_DRb_1	chrX:72017211-72017408	absent	absent	chimp pos. is panTro5, gap ranging from 3' alu-like to SINE-R	chrX:72,016,979-72,017,186
pt_SVA_DRb_1	chr12:125,341,278-125,341,776	absent	absent	chimp pos. is panTro5	chr12:125,342,758-125,343,110
pt_SVA_DRb_1	chr12:40791817-40792313	likely absent	likely absent	gap in panTro4, liftover to panTro5 inconclusive	chr12:40,794,310-40,794,662
pt_SVA_DRb_1	chr16:11663741-11663906	likely absent	likely absent	gaps in both panTro4 & 5	chr16:11,662,747-11,663,099
pt_SVA_DRb_1	chr16:32042044-32042540	likely absent	region missing in gorGor5	5' trunc VNTR
pt_SVA_DRb_1	chrX:71890463-71890939	?	?	gaps in panTro4, liftover to panTro5 inconclusive
pt_SVA_DRb_2	chr9:2879027-2879523	absent	absent		chr9:2,880,383-2,880,732
pt_SVA_DRb_2	chr4:83769216-83769712	absent	absent		chr4:83,767,489-83,767,838
pt_SVA_DRb_2	chr21:15213785-15213932	absent	absent	3'truncated	chr21:15,214,841-15,215,193
pt_SVA_DRb_2	chr1:23,120,968-23,121,464	absent	absent	chimp pos. is panTro5	chr1:23,122,380-23,122,733
pt_SVA_DRb_2	chr9:571738-572233	absent	absent		chr9:572,828-573,177
pt_SVA_DRb_2	chr17:36480889-36481385	absent	absent		chr17:36,478,221-36,478,573
pt_SVA_DRb_2	chr5:42559242-42559736	absent	absent		chr5:42,557,945-42,558,294
pt_SVA_DRb_2	chr10:114222914-114223408	absent	absent		chr10:114,220,363-114,220,715
pt_SVA_DRb_2	chrX:11675231-11675727	absent	absent		chrX:11,673,372-11,673,721
pt_SVA_DRb_2	chr18:25,926,790-25,927,286	absent	absent	chimp pos. is panTro5	chr18:25,924,989-25,925,340
pt_SVA_DRb_2	chr6:157928103-157928599	absent	absent	5' truncated in alu-like	chr6:157,927,158-157,927,421
pt_SVA_DRb_2	chr10:48713723-48714219	absent	absent	5' trunc VNTR
pt_SVA_DRb_2	chr15:20355746-20356239	absent	absent	5' trunc VNTR
pt_SVA_DRb_2	chr6:25421882-25422378	likely absent	likely absent	5' gap in panTro4, liftover to panTro5 inconclusive
pt_SVA_DRb_2	chr3:196225174-196225667	likely absent	likely absent	gaps in panTro4, liftover to panTro5 inconclusive	chr3:196,223,468-196,223,817
pt_SVA_DRb_2	chr2B:130456460-130456956	likely absent	likely absent	integration in other repeats	chr2B:130,455,142-130,455,491
pt_SVA_DRb_2	chr4:94267288-94267784	likely absent	likely absent	5' trunc VNTR; liftover to panTro5 inconclusive
pt_SVA_DRb_3	chr12:34739005-34739501	absent	absent		chr12:34,738,032-34,738,371
pt_SVA_DRb_3	chrX:17752101-17752546	absent	absent		chrX:17,753,770-17,754,107
pt_SVA_DRb_3	chrX:112113851-112114347	absent	absent		chrX:112,115,696-112,116,033
pt_SVA_DRb_3	chr14:54049368-54049865	absent	absent		chr14:54,047,411-54,047,748
pt_SVA_DRb_3	chr3:153,359,655-153,360,147	absent	absent	chimp pos. is panTro5	chr3:153,361,429-153,361,768
pt_SVA_DRb_3	chr14:48648888-48649384	absent	absent		chr14:48,650,822-48,651,159
pt_SVA_DRb_3	chr6:148657071-148657567	absent	absent		chr6:148,654,865-148,655,217
pt_SVA_DRb_3	chr17:10418248-10418744	absent	absent		chr17:10,419,731-10,420,068
pt_SVA_DRb_3	chr19:39890913-39891409	absent	absent		chr19:39,892,142-39,892,479
pt_SVA_DRb_3	chr10:27631806-27632302	absent	absent		chr10:27,634,191-27,634,527
pt_SVA_DRb_3	chr3:105201524-105202020	absent	absent		chr3:105,200,526-105,200,863
pt_SVA_DRb_3	chr8:133869669-133870165	absent	absent		chr8:133,867,106-133,867,443
pt_SVA_DRb_3	chr2B:173834712-173835208	absent	absent		chr2B:173,833,734-173,834,071
pt_SVA_DRb_3	chr10:14458923-14459406	absent	absent		chr10:14,460,412-14,460,749
pt_SVA_DRb_3	chr4:168357017-168357513	absent	absent	5' trunc VNTR
pt_SVA_DRb_3	chr14:96176264-96176760	absent	absent	5' truncated in alu-like	chr14:96,177,446-96,177,655
pt_SVA_DRb_3	chr22:22763308-22763804	absent	absent	5' trunc VNTR
pt_SVA_DRb_3	chr3:154306297-154306761	absent	absent	5' trunc VNTR
pt_SVA_DRb_3	chr6:134046278-134046774	absent	absent	5' trunc VNTR
pt_SVA_DRb_3	chr7:70513486-70513978	absent	absent	5' trunc VNTR
pt_SVA_DRb_4	chr2B:93,201,211-93,201,726	chr2:203398999-203399496	absent	chimp pos. is panTro5	chr2B:93,202,809-93,203,161
pt_SVA_DRb_4	chr6:145572549-145573045	absent	CYUI01014937v1:13196694-13197188		chr6:145,574,885-145,575,237
pt_SVA_DRb_4	chr8:96528310-96528803	absent	absent		chr8:96,529,811-96,530,163
pt_SVA_DRb_4	chr11:8687856-8688350	absent	absent		chr11:8,688,993-8,689,345
pt_SVA_DRb_4	chr7:137120111-137120601	absent	absent		chr7:137,122,000-137,122,352
pt_SVA_DRc	chr11:91713613-91714110
pt_SVA_DRc	chr9:112267682-112268188
pt_SVA_DRc	chr2A:25979981-25980477
pt_SVA_DRc	chr6:73964606-73965098
pt_SVA_DRc	chr2B:128240192-128240687
pt_SVA_DRc	chr18:14379014-14379510
pt_SVA_DRc	chr3:22101557-22102049
pt_SVA_DRc	chr15:46441244-46441738
pt_SVA_DRd	chr6:158406133-158406626	chr6:156991803-156992296	absent
pt_SVA_DRd	chr4:161938360-161938853
pt_SVA_DRd	chr12:50770551-50771044
pt_SVA_DRd	chr19:43488430-43488926
pt_SVA_DRd	chr3:18846632-18847128
pt_SVA_DRd	chrX:54897881-54898382
pt_SVA_DRd	chr16:45659097-45659585
pt_SVA_DRd	chr7:109768672-109769167
pt_SVA_DRd	chr5:70229719-70230215
pt_SVA_DRd	chrX:80593731-80594226
pt_SVA_DRd	chr13:36906805-36907281
pt_SVA_DRd	chr2A:44353520-44354020
pt_SVA_DRd	chr5:59943236-59943688
pt_SVA_DRd	chr4:108533229-108533725
pt_SVA_DRd	chr10:126037878-126038303
pt_SVA_DRd	chr22:30677199-30677695
pt_SVA_DRd	chr3:74002937-74003431
pt_SVA_DRd	chr7:76481516-76482016
pt_SVA_DRd	chr7:110001959-110002453
pt_SVA_DRd	chr9:124684420-124684530
pt_SVA_DRd	chr10:43628463-43628963
pt_SVA_DRd	chr9:96721630-96722130
pt_SVA_DRd	chr14:58821053-58821351
pt_SVA_DRd	chr6:112953356-112953871
pt_SVA_DRd	chr2A:43034137-43034636
pt_SVA_DRd	chr1:157678492-157678988
pt_SVA_DRd	chr1:92782577-92783063
pt_SVA_DRd	chr9:110540424-110540946
pt_SVA_DRd	chr10:124319582-124320079
pt_SVA_DRd	chr12:106066965-106067461
pt_SVA_DRd	chrX:69372529-69373024
pt_SVA_DRd	chr22:15907801-15908297
pt_SVA_DRd	chrX:55371759-55372058
pt_SVA_DRd	chr8:97096704-97097057
pt_SVA_DRd	chr12:132439119-132439497
pt_SVA_DRd	chr12:37592735-37593075
pt_SVA_DRd	chr5:180773166-180773520
pt_SVA_DR	chr17:27535730-27536221	chr17:27859385-27859876	CYUI01015464v1:1056445-1056936
pt_SVA_DR	chr15:66483527-66484023	chr15:69256031-69256527	CYUI01015281v1:4799740-4800235
pt_SVA_DR	chr12:123552702-123553198	chr12:123192822-123193315	CYUI01015152v1:1337162-1337655
pt_SVA_DR	chr18:31866539-31867035	chr18:33656875-33657371	CYUI01014913v1:6286415-6286905
pt_SVA_DR	chr20:5564007-5564501	chr20:5682873-5683366	CYUI01014934v1:20172235-20172728
pt_SVA_DR	chr19:20501664-20502154	chr19:20286163-20286653	CYUI01015110v1:5372564-5373054
pt_SVA_DR	chr1:10711374-10711879	chr1:11309492-11309997	CYUI01015146v1:1683416-1683921	chimp pos is panTro5
pt_SVA_DR	chrX:134711461-134711711	chrX:133,974,138-133,974,388	CYUI01015256v1:5849859-5850109	chimp pos is panTro5
pt_SVA_DR	chr19:53,835,779-53,836,200	chr19:49,360,778-49,361,196	CYUI01015312v1:944636-945054
pt_SVA_DR	chr17:79,689,963-79,690,439	chr17:78,220,887-78,221,154	CYUI01015635v1:550213-550706
pt_SVA_DR	chr13_GL392067_random:89,310-90,023	chr13:114,570,181-114,570,677	CYUI01015571v1:81686-82155
pt_SVA_DR	chr11:6,480,448-6,480,754	chr11:6,711,881-6,712,187	CYUI01015656v1:842865-843170
pt_SVA_DR	chr6:32663104-32663594	chr6:32351985-32352475	CYUI01000036v1:2453942-2454431
pt_SVA_DR	chr7:868352-868848	chr7:2201728-2202222	CYUI01015358v1:861773-862267	SVA_D in pt; SVA_B in hs &gg
pt_SVA_DR	chr16:29224530-29225022	chr16:29070862-29071354	CYUI01000357v1:37870-39471	chr16 triplicate see hs
pt_SVA_DR	chr8:40187096-40187591	chr8:43542034-43542529		region missing in gorGor5
pt_SVA_DR	chr11:46707625-46708121	chr11:46606609-46606900	absent	pt 5'trunc VNTR; hs 5'trunc SINE-R
pt_SVA_DR	chr20:29955391-29955884	chr20:31772339-31772831	absent
pt_SVA_DR	chr22:22579531-22580028	chr22:24460998-24461494	absent
pt_SVA_DR	chr9:84239284-84239774	chr9:88188892-88189380	absent
pt_SVA_DR	chr17:36528351-36528846	chr17:19379519-19380013	absent
pt_SVA_DR	chr3:49230419-49230880	chr3:48524527-48525020	absent
pt_SVA_DR	chr14:66478836-66479331	chr14:67808405-67808900	absent
pt_SVA_DR	chr11:71887272-71887759	chr11:73839613-73840103	absent
pt_SVA_DR	chr21:30833363-30833859	chr21:46245354-46245850	absent
pt_SVA_DR	chr3:136975359-136975739	chr3:133,192,319-133,192,687	absent
pt_SVA_DR	chr3:200645574-200645946	chr3:196,346,501-196,346,870	absent
pt_SVA_DR	chr3:48,267,663-48,268,159	chr3:47,298,136-47,298,632	absent	chimp pos is panTro5
pt_SVA_DR	chr1:111321880-111322377	chr1:146,705,245-146,705,740	absent	chimp pos is panTro5
pt_SVA_DR	chr17:57426334-57426830	chr17:56,220,371-56,220,867	absent	chimp pos is panTro5
pt_SVA_DR	chr2B:160675054-160675441	chr2:157,307,192-157,307,578	absent
pt_SVA_DR	chr8:42758732-42759228	chr8:42,887,550-42,888,046	absent	chimp pos is panTro5
pt_SVA_DR	chrX:12829879-12831736	chrX:12982042-12982538	absent	hs_SVA_DRb; chimp pos is panTro5
pt_SVA_DR	chr12:40080548-40081041	chr12:49676788-49677281	absent
pt_SVA_DR	chr7:99972503-99972996	chr7:99025231-99025724	absent
pt_SVA_DR	chr22:27249338-27249834	chr22:28949865-28950361	absent
pt_SVA_DR	chr13:50806569-50807055	chr13:51652554-51653040	likely absent
pt_SVA_DR	chr4:186364698-186365193	chr4:183961289-183961784	absent
pt_SVA_DR	chr4:605016-605505	chr4:586237-586726	likely absent
pt_SVA_DR	chr5:139937679-139938175	chr5:138561121-138561275	absent
pt_SVA_DR	chr19:43570569-43571062	chr19:38854150-38854617	absent
pt_SVA_DR	chr1:130459705-130460163	chr1:152228084-152228551	absent
pt_SVA_DR	chr18:45725118-45725611	chr18:47326774-47327263	absent
pt_SVA_DR	chr1:131828467-131828960	chr1:153555876-153556366	absent
pt_SVA_DR	chr16:253114-253610	chr16:308167-308666	absent
pt_SVA_DR	chr1:10151615-10152111	chr1:10089311-10089807	likely absent
pt_SVA_DR	chr16:31538368-31538864	chr16:31379945-31380441	absent
pt_SVA_DR	chr9:98876712-98877205	chr9:102831076-102831569	absent
pt_SVA_DR	chr4:76800390-76800886	chr4:54121396-54121892	absent
pt_SVA_DR	chr3:125059008-125059501	chr3:121408001-121408494	absent
pt_SVA_DR	chr5:139768889-139769381	chr5:138392510-138393002	absent
pt_SVA_DR	chr11:80061064-80061560	chr11:81893409-81893905	absent
pt_SVA_DR	chr10:49804113-49804606	chr10:53151911-53152404	absent
pt_SVA_DR	chr5:37150718-37151214	chr5:77686493-77686989	absent
pt_SVA_DR	chr7:49895976-49896459	chr7:51276262-51276742	absent
pt_SVA_DR	chr9:29541861-29542357	chr9:29188033-29188584	absent
pt_SVA_DR	chr6:109322348-109322841	chr6:108591642-108592135	likely absent
pt_SVA_DR	chr20:29879316-29879812	chr20:31703770-31704267	likely absent
pt_SVA_DR	chr8:53875555-53876051	chr8:57015900-57016087	absent
pt_SVA_DR	chr4:38821537-38822034	chr4:38809804-38810305	absent
pt_SVA_DR	chr2B:138906030-138906526	chr2:135725446-135725942	likely absent
pt_SVA_DR	chrX:39659276-39659772	chrX:39137768-39138264	likely absent
pt_SVA_DR	chr14:58096808-58097295	chr14:59525024-59525520	absent
pt_SVA_DR	chr9:127953506-127954002	chr9:131542932-131543428	likely absent
pt_SVA_DR	chrX:135626231-135626727	chrX:134094686-134095183	absent
pt_SVA_DR	chr6:57615147-57615643	chr6:56689800-56690296	absent
pt_SVA_DR	chr19:9868441-9868934	chr19:9791104-9791597	absent
pt_SVA_DR	chr2B:146743409-146743905	chr2:143460372-143460868	absent
pt_SVA_DR	chr22:16936305-16936779	chr22:18523695-18524188	absent
pt_SVA_DR	chr14:64792060-64792557	chr14:66158336-66158832	absent
pt_SVA_DR	chr2B:176341889-176342375	chr2:172756970-172757463	absent
pt_SVA_DR	chr1:216976244-216976740	chr1:237832193-237832689	absent
pt_SVA_DR	chr13:22385075-22385571	chr13:23432563-23433059	absent
pt_SVA_DR	chr5:46176488-46176981	chr5:68358110-68358603	absent
pt_SVA_DR	chr1:206321565-206322053	chr1:227321168-227321658	absent
pt_SVA_DR	chr10:102847413-102847909	chr10:105367412-105367905	absent
pt_SVA_DR	chrX:62930725-62931217	chrX:62613536-62614029	absent
pt_SVA_DR	chr20:40575760-40576234	chr20:42235264-42235736	likely absent
pt_SVA_DR	chr5:119660580-119661074	chr5:118456993-118457487	absent
pt_SVA_DR	chr17:79988950-79989430	chr17:78510667-78511161	absent
pt_SVA_DR	chr2B:156362574-156362948	chr2:153017631-153018004	absent
pt_SVA_DR	chr2A:64912178-64912671	chr2:64268504-64268976	absent
pt_SVA_DR	chr11:65439737-65440226	chr11:67244926-67245414	absent
pt_SVA_DR	chr15:42441229-42441722	chr15:45584628-45585120	absent
pt_SVA_DR	chr1:205290512-205291007	chr1:226302018-226302513	absent
pt_SVA_DR	chr11:60272164-60272656	chr11:62123113-62123606	absent
pt_SVA_DR	chr8:38099926-38100421	chr8:41483247-41483742	absent
pt_SVA_DR	chr1:27287367-27287854	chr1:27614864-27615354	absent
pt_SVA_DR	chr16:89542843-89543336	chr16:89872777-89873270	likely absent
pt_SVA_DR	chr20:31287883-31288371	chr20:33061992-33062481	absent
pt_SVA_DR	chr18:73361614-73362103	chr18:74739969-74740459	absent
pt_SVA_DR	chr10:119672833-119673323	chr10:121974000-121974490	absent
pt_SVA_DR	chr7:62141089-62141508	chr7:63335108-63335527	absent
pt_SVA_DR	chr4:101696551-101697042	absent	CYUI01015178v1:2552005-2552496
pt_SVA_DR	chr19:21686141-21686631	absent	CYUI01015110v1:6761031-6761518
pt_SVA_DR	chr1:11585446-11585942	absent	CYUI01015146v1:1485282-1485778
pt_SVA_DR	chr1:15722034-15722527	absent	CYUI01000043v1:2,288,342-2,288,835
pt_SVA_DR	chr4:172760525-172761003
pt_SVA_DR	chr6:154489566-154490059
pt_SVA_DR	chr22:40748447-40748940
pt_SVA_DR	chr16:57231370-57231853
pt_SVA_DR	chr2A:66240184-66240680
pt_SVA_DR	chr20:47199567-47200058
pt_SVA_DR	chr4:58454637-58455127
pt_SVA_DR	chr11:106655274-106655773
pt_SVA_DR	chr17:81991210-81991513
pt_SVA_DR	chr5:33311946-33312438
pt_SVA_DR	chrX:129161979-129162472
pt_SVA_DR	chr19:11914065-11914558
pt_SVA_DR	chr10:98658190-98658699
pt_SVA_DR	chr14:78068651-78069163
pt_SVA_DR	chr1:77654439-77654935
pt_SVA_DR	chr4:72800201-72800667
pt_SVA_DR	chr1:6601481-6601829
pt_SVA_DR	chr12:68347982-68348459
pt_SVA_DR	chr2A:88233870-88234346
pt_SVA_DR	chr9:6886414-6886890
pt_SVA_DR	chr9:6884913-6885389
pt_SVA_DR	chrX:154900724-154901160
pt_SVA_DR	chr5:123432007-123432503
pt_SVA_DR	chr1:112928008-112928515
pt_SVA_DR	chr9:107953236-107953732
pt_SVA_DR	chr11:127067929-127068420
pt_SVA_DR	chr6:52945965-52946460
pt_SVA_DR	chr1:157905466-157905959
pt_SVA_DR	chr6:52947116-52947611
pt_SVA_DR	chr6:43591144-43591637
pt_SVA_DR	chrX:41133346-41133840
pt_SVA_DR	chr9:95876864-95877360
pt_SVA_DR	chr20:33365034-33365471
pt_SVA_DR	chr11:46303083-46303573
pt_SVA_DR	chr12:43779529-43780019
pt_SVA_DR	chr12:123618101-123618584
pt_SVA_DR	chr7:21399369-21399865
pt_SVA_DR	chr17:37710028-37710521
pt_SVA_DR	chr6:150443961-150444447
pt_SVA_DR	chrX:63047054-63047481
pt_SVA_DR	chr9:95875066-95875560
pt_SVA_DR	chr2A:74695838-74696328
pt_SVA_DR	chr4:51733825-51734318
pt_SVA_DR	chr2B:138003457-138004031
pt_SVA_DR	chr5:47695808-47696304
pt_SVA_DR	chr1:136447349-136447845
pt_SVA_DR	chr2A:39350394-39350881
pt_SVA_DR	chr17:946751-947294
pt_SVA_DR	chr1:203972835-203973325
pt_SVA_DR	chr9:92529644-92530134
pt_SVA_DR	chr10:27323939-27324429
pt_SVA_DR	chr16:70187207-70187703
pt_SVA_DR	chr17:59592606-59593062
pt_SVA_DR	chr7:130038620-130039116
pt_SVA_DR	chr19:20259371-20259867
pt_SVA_DR	chr11:58439047-58439553
pt_SVA_DR	chr2B:217844849-217845339
pt_SVA_DR	chr16:56530768-56531256
pt_SVA_DR	chr11:71577179-71577674
pt_SVA_DR	chr9:36025681-36026172
pt_SVA_DR	chr15:57122186-57122672
pt_SVA_DR	chr20:44597578-44598072
pt_SVA_DR	chr7:5921648-5922143
pt_SVA_DR	chr7:53953237-53953730
pt_SVA_DR	chr1:154075706-154076195
pt_SVA_DR	chr15:75518694-75519190
pt_SVA_DR	chr3:46076389-46076885
pt_SVA_DR	chr7:73184986-73185480
pt_SVA_DR	chr2B:114483804-114484300
pt_SVA_DR	chr12:38571854-38572354
pt_SVA_DR	chr10:119081864-119082350
pt_SVA_DR	chr17:947460-947903
pt_SVA_DR	chr19:46902657-46903038
pt_SVA_DR	chr7:28635884-28636380
pt_SVA_DR	chr3:199512306-199512780
pt_SVA_DR	chr5:146924253-146924742
pt_SVA_DR	chr2B:180070390-180070883
pt_SVA_DR	chr20:29957180-29957608
pt_SVA_DR	chr13:60098736-60099232
pt_SVA_DR	chr11:58213119-58213615
pt_SVA_DR	chr1:191818416-191818906
pt_SVA_DR	chr8:124556385-124556815
pt_SVA_DR	chr6:75934541-75935037
pt_SVA_DR	chr5:169020759-169021255
pt_SVA_DR	chr20:38801332-38801825
pt_SVA_DR	chr1:52813268-52813761
pt_SVA_DR	chr5:35311758-35312254
pt_SVA_DR	chr17:75745766-75746262
pt_SVA_DR	chr3:149876793-149877289
pt_SVA_DR	chr8:115308068-115308558
pt_SVA_DR	chr1:31265670-31266111
pt_SVA_DR	chr5:35310575-35311038
pt_SVA_DR	chr21:28968440-28968941
pt_SVA_DR	chr9:132414466-132414962
pt_SVA_DR	chrX:100340303-100340799
pt_SVA_DR	chrX:53838910-53839378
pt_SVA_DR	chr3:62162789-62163299
pt_SVA_DR	chr8:106718819-106719315
pt_SVA_DR	chr1:145223588-145224083
pt_SVA_DR	chr4:78643359-78643848
pt_SVA_DR	chrX:156117836-156118330
pt_SVA_DR	chr17:7337824-7338317
pt_SVA_DR	chrX:115903324-115903820
pt_SVA_DR	chr19:18596240-18596736
pt_SVA_DR	chr18:66553532-66554028
pt_SVA_DR	chr10:132285625-132286118
pt_SVA_DR	chr7:104431854-104432350
pt_SVA_DR	chr8:24443765-24444080
pt_SVA_DR	chr9:33486290-33486731
pt_SVA_DR	chr12:125141991-125142480
pt_SVA_DR	chr12:40119338-40119831
pt_SVA_DR	chr17:74352390-74352886
pt_SVA_DR	chr19:18430339-18430832
pt_SVA_DR	chr6:145543510-145544002
pt_SVA_DR	chr3:116308885-116309372
pt_SVA_DR	chr2A:43788454-43788912
pt_SVA_DR	chr9:120686051-120686540
pt_SVA_DR	chr6:86300769-86301193
pt_SVA_DR	chr12:1784914-1785407
pt_SVA_DR	chr16:66178072-66178546
pt_SVA_DR	chr5:49577320-49577807
pt_SVA_DR	chr5:49576244-49576734
pt_SVA_DR	chr2B:233053086-233053576
pt_SVA_DR	chr19:18597392-18597888
pt_SVA_D6	chr2A:85565567-85566057
pt_SVA_D6	chr3:42530170-42530663
pt_SVA_D6	chr3:64231371-64231863
pt_SVA_D6	chr2B:119457382-119457875
pt_SVA_D6	chr1:126002920-126003416
pt_SVA_D6	chr1:132537067-132537192
pt_SVA_D6	chr10:71380246-71380739
pt_SVA_D6	chr10:95095284-95095777
pt_SVA_D6	chr11:6208364-6208857
pt_SVA_D6	chr14:22087909-22088402
pt_SVA_D6	chr14:71219597-71220065
pt_SVA_D6	chr15:39239511-39239881
pt_SVA_D6	chr15:40147696-40148189
pt_SVA_D6	chr15:87336425-87336693
pt_SVA_D6	chr16:75464683-75465176
pt_SVA_D6	chr17:21247180-21247673
pt_SVA_D6	chr17:37934481-37934975
pt_SVA_D6	chr19:20363596-20364089
pt_SVA_D6	chr19:47694387-47694879
pt_SVA_D6	chr19:5788376-5788856
pt_SVA_D6	chr19:6215688-6216155
pt_SVA_D6	chr2A:38854062-38854554
pt_SVA_D6	chr2A:96898592-96898907
pt_SVA_D6	chr3:146277761-146278254
pt_SVA_D6	chr4:629359-629860
pt_SVA_D6	chr5:35692696-35693189
pt_SVA_D6	chr6:106860752-106861173
pt_SVA_D6	chr7:109253364-109253470
pt_SVA_D6	chr9:81870979-81871443
pt_SVA_D6	chr9:73513063-73513556
pt_SVA_D6	chr9:11343943-11344297
pt_SVA_D6	chr5:177481605-177482098
pt_SVA_D6	chr5:177315632-177316039
pt_SVA_D6	chr5:177313991-177314411
pt_SVA_D6	chr3:185659836-185660274
pt_SVA_D6	chr7:78070585-78071095
pt_SVA_D6	chr4:74448802-74449281
pt_SVA_D6	chr11:121732784-121733262
pt_SVA_D6	chr8:46255430-46255919
pt_SVA_D6	chr7:114596566-114597059
pt_SVA_D6	chrX:55338374-55338795
pt_SVA_D6	chrX:123481550-123482043
pt_SVA_D6	chr12:18231806-18232203
pt_SVA_D6	chr5:149510925-149511395
pt_SVA_D6	chr1:28204707-28205200
pt_SVA_D6	chr1:47542070-47542563
pt_SVA_D6	chr16:61160931-61161424
pt_SVA_D6	chr5:54369747-54370240
pt_SVA_D6	chr10:61341261-61341754
pt_SVA_D6	chr2B:243680432-243680895
pt_SVA_D6	chr12:96906245-96906738
pt_SVA_D6	chr11:9969270-9969763
pt_SVA_D6	chr16:29902924-29903417
pt_SVA_D6	chr14:44633646-44634139
pt_SVA_D6	chr1:12556042-12556536
pt_SVA_D6	chr1:134502461-134502954
pt_SVA_D6	chr6:74116153-74116993
pt_SVA_D6	chr3:126951509-126952002
pt_SVA_D6	chr4:191247877-191248370
pt_SVA_D6	chr1:11225325-11225818
pt_SVA_D6	chr3:126652288-126652779
pt_SVA_D6	chr5:48939719-48940211
pt_SVA_D6	chr7:26308473-26308966
pt_SVA_D6	chr5:108921026-108921516
pt_SVA_D6	chr8:119232191-119232684
pt_SVA_D6	chr1:59289929-59290422
pt_SVA_D6	chr4:124070248-124070741
pt_SVA_D6	chr2B:194306492-194306985
pt_SVA_D6	chr1:192699654-192700185
pt_SVA_D6	chr5:176848223-176848716
pt_SVA_D6	chr17:19217547-19218040
pt_SVA_D6	chr11:109641751-109642240
pt_SVA_D6	chr4:191705203-191705696
pt_SVA_D6	chr4:162727053-162727546
pt_SVA_D6	chr1:82974943-82975436
pt_SVA_D6	chr16:84284287-84284780
pt_SVA_D6	chrX:141257848-141258341
pt_SVA_D6	chr12:39878500-39878993
pt_SVA_D6	chr7:140108633-140109126
pt_SVA_D6	chr8:70446739-70447232
pt_SVA_D6	chr4:115653866-115654359
pt_SVA_D6	chr9:33487022-33487515
pt_SVA_D6	chr9:99363260-99363699
pt_SVA_D6	chr1:39260171-39260611
pt_SVA_D6	chr1:46370547-46370827
pt_SVA_D6	chr11:46699858-46700352
pt_SVA_D6	chr22:24964617-24965019
pt_SVA_D6	chr12:129306281-129306748
pt_SVA_D6	chr6:28204097-28204632
pt_SVA_D6	chr8:95793971-95794464
pt_SVA_D6	chr8:79372281-79372688
pt_SVA_D6	chr6:32545505-32545998
pt_SVA_D6	chr7:160718297-160718790
pt_SVA_D6	chrX:116149374-116149854
pt_SVA_D6	chr1:140983921-140984398
pt_SVA_D6	chr8:71783433-71783926
pt_SVA_D6	chr16:31941243-31941736
pt_SVA_D6	chr4:119888120-119888613
pt_SVA_D6	chr3:112973362-112973858
pt_SVA_D6	chr4:185376900-185377393
pt_SVA_D6	chr6:42193338-42193756
pt_SVA_D6	chrX:134122928-134123421
pt_SVA_D6	chrX:103944514-103945007
pt_SVA_D6	chr7:160055683-160056176
pt_SVA_D6	chr6:158494729-158495150
pt_SVA_D6	chrX:108472723-108473216
pt_SVA_D6	chr16:27394092-27394567
pt_SVA_D6	chr12:55627498-55627991
pt_SVA_D6	chr10:21616370-21616863
pt_SVA_D6	chr7:24510182-24510675
pt_SVA_D6	chr3:34385022-34385171
pt_SVA_D6	chr15:49020559-49021035
pt_SVA_D6	chr18:54896031-54896426
	chr10:6293618-6293785			gg: likely D1; pt D1 based on panTro5; hs D2a - gene conversion?

## Sheet: homo
	hg19	panTro4	gorGor5	observations	alu-like hg19
hs_SVA_D1	chr12:7351824-7352309	chr12:7,438,755-7,439,240	CYUI01015151v1:7227354-7227838
hs_SVA_D1	chr15:43307344-43307837	chr15:40,021,286-40,021,779	CYUI01014942v1:4033859-4034352
hs_SVA_D1	chr15:63391481-63391977	chr15:60,494,871-60,495,368	CYUI01015094v1:4811168-4811669
hs_SVA_D1	chr16:46686590-46687085	chr16:45,588,544-45,589,039	CYUI01015128v1:192058-192553
hs_SVA_D1	chr16:71623655-71624148	chr16:70,935,887-70,936,380	CYUI01015436v1:913888-914380
hs_SVA_D1	chr17:28850738-28851231	chr17:26,517,138-26,517,607	CYUI01015464v1:55917-56398
hs_SVA_D1	chr17:33234794-33235286	chr17:22,066,268-22,066,760	CYUI01015398v1:1235664-1236150
hs_SVA_D1	chr17:3537065-3537558	chr17:3,641,473-3,641,966	CYUI01015775v1:29339-29832
hs_SVA_D1	chr17:5046553-5047049	chr17:5,175,420-5,175,913	CYUI01015097v1:1442800-1443290
hs_SVA_D1	chr19:12579015-12579507	chr19:13,167,937-13,168,429	CYUI01015260v1:2454359-2454851	chimp pos is panTro5
hs_SVA_D1	chr19:21693399-21693895	chr19:21,609,085-21,609,510	CYUI01015110v1:6657292-6657712
hs_SVA_D1	chr19:21733475-21733971	chr19:21,652,840-21,653,335	CYUI01015110v1:6703408-6703904
hs_SVA_D1	chr19:23548389-23548882	chr19:23,367,110-23,367,603	CYUI01015110v1:8395449-8395941
hs_SVA_D1	chr20:5682873-5683366	chr20:5,564,007-5,564,501	CYUI01014934v1:20172235-20172728
hs_SVA_D1	chr3:20907670-20908162	chr3:21,220,776-21,221,268	CYUI01014916v1:10848830-10849322
hs_SVA_D1	chr3:9981033-9981529	chr3:10,145,484-10,145,982	CYUI01015121v1:9298121-9298617	5'TSD not identifiable in gg
hs_SVA_D1	chr4:30928982-30929478	chr4:30,902,130-30,902,626	CYUI01000005v1:9864211-9864707
hs_SVA_D1	chr7:150202816-150203312	chr7:151,664,301-151,664,797	CYUI01015831v1:402171-402667
hs_SVA_D1	chr7:26188182-26188675	chr7:24,740,958-24,741,451	CYUI01015259v1:4158929-4159421
hs_SVA_D1	chr7:64038001-64038497	chr7:62,825,526-62,826,022	CYUI01015585v1:374166-374662
hs_SVA_D1	chr7:64178752-64179248	chr7:62,964,533-62,965,027	CYUI01015585v1:233612-234108
hs_SVA_D1	chr9:6623119-6623615	chr9:6,697,798-6,698,296	CYUI01014957v1:536380-536877
hs_SVA_D1	chrX:37565903-37566397	chrX:38,050,211-38,050,705	CYUI01014941v1:8893900-8894394
hs_SVA_D1	chr15:51587022-51587195	chr15:48,519,682-48,519,855	CYUI01015082v1:4127248-4127421
hs_SVA_D1	chr5:122248448-122248921	chr5:122,747,116-122,747,705	CYUI01015693v1:761790-762281	panTro5! only 5' end in chimp/ gap
hs_SVA_D1	chr3:6170824-6171310	chr3:6,243,614-6,244,098	CYUI01015121v1:5467533-5468017	SVA_B in gg &pt
hs_SVA_D1	chr11:3418807-3419303	chr11:3,369,750-3,370,246	absent	hs 5'trunc, pt full-length, no TSDs
hs_SVA_D1	chr19:21669144-21669640	chr19:22,440,094-22,440,295	likely absent	chimp seq too bad for alignment; chimp pos is panTro5
hs_SVA_D1	chr10:42633952-42634448	chrUn_GL393527:211,581-212,083	absent	unclear in chimp
hs_SVA_D1	chr5:827871-828364			no reciprocal liftover possible
hs_SVA_D1	chr8:43542039-43542523	chr8:40,187,101-40,187,585	region missing in gorGor5
hs_SVA_D1	chr12:57182260-57182753	region missing in panTro	CYUI01015117v1:2708896-2709392
hs_SVA_D1	chr17:40601553-40602048	region missing in panTro	CYUI01015385v1:2921774-2922268
hs_SVA_D1	chr12:121169457-121169951	chr12:121,351,435-121,351,929	absent
hs_SVA_D1	chr1:100289471-100289964	chr1:100,644,241-100,644,734	absent
hs_SVA_D1	chr1:13499925-13500417	chr1:13,464,755-13,465,247	absent	elements lift over to same position in panTro4
hs_SVA_D1	chr1:13720757-13721249	chr1:13,464,755-13,465,247	absent	elements lift over to same position in panTro4
hs_SVA_D1	chr1:152443900-152444393	chr1:130,679,520-130,680,013	absent
hs_SVA_D1	chr1:176027407-176027893	chr1:154,572,209-154,572,706	absent
hs_SVA_D1	chr1:182408409-182408905	chr1:161,015,127-161,015,623	absent
hs_SVA_D1	chr1:199872995-199873485	chr1:178,633,628-178,634,118	absent
hs_SVA_D1	chr1:202420321-202420811	chr1:181,236,358-181,236,826	absent
hs_SVA_D1	chr1:247196095-247196269	chr1:226,517,403-226,517,575	absent
hs_SVA_D1	chr1:33974263-33974758	chr1:33,699,727-33,700,223	absent
hs_SVA_D1	chr1:46205515-46206007	chr1:46,098,154-46,098,635	absent
hs_SVA_D1	chr1:52647925-52648421	chr1:52,586,316-52,586,809	absent
hs_SVA_D1	chr1:53334933-53335429	chr1:53,309,017-53,309,513	absent
hs_SVA_D1	chr10:12564213-12564709	chr10:12,696,681-12,697,177	absent
hs_SVA_D1	chr11:106187425-106187921	chr11:104,156,609-104,157,105	absent
hs_SVA_D1	chr11:60933246-60933742	chr11:58,992,581-58,993,077	absent
hs_SVA_D1	chr11:65529680-65530175	chr11:63,710,239-63,710,739	absent
hs_SVA_D1	chr11:73283424-73283918	chr11:71,314,106-71,314,600	absent
hs_SVA_D1	chr11:73839613-73840103	chr11:71,887,272-71,887,759	absent
hs_SVA_D1	chr11:76644343-76644839	chr11:74,711,250-74,711,746	absent
hs_SVA_D1	chr12:111945468-111945959	chr12:111,948,943-111,949,421	absent
hs_SVA_D1	chr12:64080875-64081364	chr12:25,581,731-25,582,217	absent
hs_SVA_D1	chr13:27379825-27380319	chr13:26,360,679-26,361,175	absent
hs_SVA_D1	chr14:67808405-67808900	chr14:66,478,836-66,479,331	absent
hs_SVA_D1	chr14:80753466-80753962	chr14:79,618,181-79,618,677	absent
hs_SVA_D1	chr14:85818399-85818893	chr14:84,768,057-84,768,553	absent
hs_SVA_D1	chr15:41613625-41614121	chr15:38,225,351-38,225,847	absent
hs_SVA_D1	chr16:3320818-3321314	chr16:3,308,506-3,309,002	absent
hs_SVA_D1	chr16:66665337-66665833	chr16:65,866,910-65,867,408	absent
hs_SVA_D1	chr17:19379518-19380013	chr17:36,528,351-36,528,847	unclear
hs_SVA_D1	chr17:26786286-26786776	chr17:28,623,388-28,623,875	absent
hs_SVA_D1	chr17:57470891-57471387	chr17:58,115,556-58,116,024	absent
hs_SVA_D1	chr17:79585734-79586226	chr17:81,090,172-81,090,665	absent	NPLOC4
hs_SVA_D1	chr18:13097660-13098156	chr18:3,436,251-3,436,747	absent
hs_SVA_D1	chr19:8850575-8851071	chr19:8,897,619-8,898,115	absent
hs_SVA_D1	chr2:128111322-128111818	chr2B:128,047,894-128,048,390	absent
hs_SVA_D1	chr2:136463968-136464460	chr2B:139,657,176-139,657,837	absent
hs_SVA_D1	chr2:163327259-163327755	chr2B:166,766,570-166,767,058	absent
hs_SVA_D1	chr2:170431047-170431533	chr2B:173,980,952-173,981,438	absent
hs_SVA_D1	chr2:25763432-25763903	chr2A:25,878,748-25,879,223	absent
hs_SVA_D1	chr2:38982415-38982908	chr2A:39,322,508-39,323,001	absent
hs_SVA_D1	chr20:13741531-13742024	chr20:13,746,842-13,747,334	absent
hs_SVA_D1	chr20:18175523-18176019	chr20:18,264,106-18,264,602	absent
hs_SVA_D1	chr20:31772338-31772831	chr20:29,955,390-29,955,884	absent
hs_SVA_D1	chr20:41962001-41962498	chr20:40,293,253-40,293,747	absent
hs_SVA_D1	chr22:24460998-24461494	chr22:22,579,531-22,580,028	absent	CABIN1
hs_SVA_D1	chr3:136916721-136917217	chr3:140,715,534-140,716,031	absent
hs_SVA_D1	chr3:47005945-47006441	chr3:47,664,749-47,665,245	absent
hs_SVA_D1	chr3:47993881-47994129	chr3:48,689,838-48,690,088	absent
hs_SVA_D1	chr3:48524524-48525020	chr3:49,230,416-49,230,880	absent
hs_SVA_D1	chr3:51345666-51346162	chr3:52,123,262-52,123,758	absent
hs_SVA_D1	chr4:153787041-153787533	chr4:155,905,545-155,906,038	absent
hs_SVA_D1	chr4:40148548-40149045	chr4:40,182,685-40,183,152	absent
hs_SVA_D1	chr5:132318101-132318597	chr5:133,638,245-133,638,738	absent
hs_SVA_D1	chr5:39273248-39273420	chr5:75,863,109-75,863,281	absent
hs_SVA_D1	chr5:53677566-53678059	chr5:61,123,519-61,124,008	absent
hs_SVA_D1	chr5:62379062-62379555	chr5:52,224,050-52,224,543	absent
hs_SVA_D1	chr6:100097426-100097919	chr6:100,562,477-100,562,970	absent
hs_SVA_D1	chr6:112369062-112369558	chr6:113,165,163-113,165,659	absent
hs_SVA_D1	chr9:125818779-125819263	chr9:122,103,731-122,104,218	absent
hs_SVA_D1	chr9:88188892-88189380	chr9:84,239,284-84,239,773	absent
hs_SVA_D1	chrX:102358794-102359290	chrX:103,649,605-103,650,101	absent
hs_SVA_D1	chrX:122868336-122868832	chrX:124,250,800-124,251,296	absent
hs_SVA_D1	chrX:70671347-70671839	chrX:71,180,656-71,181,149	absent
hs_SVA_D1	chrX:79968693-79969189	chrX:80,466,428-80,466,922	absent
hs_SVA_D1	chr2:191294951-191295444	chr2B:195,090,939-195,091,432	likely absent
hs_SVA_D1	chr8:37785720-37786214	chr8:34,456,320-34,456,814	likely absent
hs_SVA_D1	chr6:155286750-155287246	chr6:159,149,330-159,149,824	absent	chimp pos is panTro5
hs_SVA_D1	chr1:28155789-28156269	absent	CYUI01015339v1:2,563,912-2,564,408
hs_SVA_D1	chr15:50450805-50451301	absent	CYUI01015082v1:3,002,372-3,002,868
hs_SVA_D1	chr3:82634346-82634839	absent	CYUI01015020v1:6703910-6704404
hs_SVA_D1	chr7:132862581-132863070	absent	CYUI01015523v1:594388-594876
hs_SVA_D1	chr17:5624182-5624678
hs_SVA_D1	chr1:106955473-106955969
hs_SVA_D1	chr1:108702107-108702600
hs_SVA_D1	chr1:143543126-143543619
hs_SVA_D1	chr1:161250648-161251144
hs_SVA_D1	chr1:39113488-39113984
hs_SVA_D1	chr10:43959837-43960330
hs_SVA_D1	chr10:45887659-45888152
hs_SVA_D1	chr11:55911538-55912034
hs_SVA_D1	chr15:40975949-40976438
hs_SVA_D1	chr16:47215597-47216089
hs_SVA_D1	chr16:85841239-85841731
hs_SVA_D1	chr17:63480857-63481353
hs_SVA_D1	chr19:20262859-20263353
hs_SVA_D1	chr19:20407530-20408021
hs_SVA_D1	chr19:21789339-21789832
hs_SVA_D1	chr19:21958955-21959451
hs_SVA_D1	chr19:23778014-23778264
hs_SVA_D1	chr19:41153296-41153785
hs_SVA_D1	chr19:44993333-44993829
hs_SVA_D1	chr2:203579271-203579768
hs_SVA_D1	chr2:240717815-240718311
hs_SVA_D1	chr2:32979231-32979724
hs_SVA_D1	chr20:29525677-29526167
hs_SVA_D1	chr3:121919864-121920360
hs_SVA_D1	chr3:184720961-184721454
hs_SVA_D1	chr3:186602164-186602602
hs_SVA_D1	chr3:196700702-196701195
hs_SVA_D1	chr3:38430452-38430948
hs_SVA_D1	chr3:95463023-95463518
hs_SVA_D1	chr4:115438062-115438558
hs_SVA_D1	chr4:188579523-188580016
hs_SVA_D1	chr4:28515835-28516329
hs_SVA_D1	chr5:156441598-156442091
hs_SVA_D1	chr5:156847142-156847639
hs_SVA_D1	chr5:37414901-37415396
hs_SVA_D1	chr5:39334923-39335097
hs_SVA_D1	chr6:33452859-33453355
hs_SVA_D1	chr6:42434652-42434910
hs_SVA_D1	chr6:74560140-74560636
hs_SVA_D1	chr6:86548905-86549401
hs_SVA_D1	chr7:112563036-112563532
hs_SVA_D1	chr7:62059499-62059995
hs_SVA_D1	chr8:142211667-142212161
hs_SVA_D1	chr8:21569214-21569706
hs_SVA_D1	chr8:57983371-57983861
hs_SVA_D1	chr9:123067570-123068066
hs_SVA_D1	chr9:33601326-33601822
hs_SVA_D1	chrX:155136954-155137446
hs_SVA_D1	chrX:47975234-47975730
hs_SVA_D1	chrX:48517247-48517601
hs_SVA_D1	chrX:54154925-54155417
hs_SVA_D1	chrY:59239960-59240452
hs_SVA_D1	chr2:207220298-207220783
hs_SVA_D2a	chr14:50288531-50289007	chr14:48735879-48736119	absent	pt_SVA_D2a
hs_SVA_D2a	chr13:81676648-81677123	chr13:81131753-81132228	absent	pt_SVA_D2a
hs_SVA_D2a	chr16:31181127-31181551	chr16:31337097-31337521	absent	pt_SVA_D2a
hs_SVA_D2a	chr17:26930508-26930984	chr17:28479032-28479508	absent	pt_SVA_D2a
hs_SVA_D2a	chr2:32425426-32425902	chr2A:32680702-32681179	absent	pt_SVA_D2a
hs_SVA_D2a	chr3:5154933-5155409	chr3:5200191-5200667	absent	pt_SVA_D2a
hs_SVA_D2a	chr17:15999144-15999619
hs_SVA_D2a	chr18:11960169-11960644
hs_SVA_D2a	chr2:233771395-233771868
hs_SVA_D2a	chr19:23053690-23054166
hs_SVA_D2a	chr19:20711924-20712400
hs_SVA_D2a	chr12:111387784-111388260
hs_SVA_D2a	chr10:7034012-7034489
hs_SVA_D2a	chr1:23584425-23584898
hs_SVA_D2a	chr5:80728930-80729414
hs_SVA_D2a	chr9:136257144-136257616
hs_SVA_D2a	chr20:24606040-24606512
hs_SVA_D2a	chr20:37089328-37089801
hs_SVA_D2a	chr6:34754820-34755296
hs_SVA_D2a	chr1:31650013-31650486
hs_SVA_D2a	chr4:148279566-148280042
hs_SVA_D2a	chr10:8911385-8911859
hs_SVA_D2a	chr6:53169267-53169736
hs_SVA_D2a	chr17:3015160-3015644
hs_SVA_D2a	chr10:93082285-93082758
hs_SVA_D2a	chr6:88460126-88460602
hs_SVA_D2a	chr10:99287248-99287717
hs_SVA_D2a	chr5:152675173-152675647
hs_SVA_D2a	chr15:72689489-72689965
hs_SVA_D2a	chr10:99601733-99602202
hs_SVA_D2a	chr16:58879439-58879915
hs_SVA_D2a	chr9:6798268-6798752
hs_SVA_D2a	chr19:34624128-34624603
hs_SVA_D2a	chr20:3421119-3421592
hs_SVA_D2a	chr7:100119858-100120333
hs_SVA_D2a	chr11:129717319-129717792
hs_SVA_D2a	chr3:39269591-39270067
hs_SVA_D2a	chr5:76279708-76280181
hs_SVA_D2a	chr14:77200360-77200836
hs_SVA_D2a	chr8:134770812-134771288
hs_SVA_D2a	chr16:70258111-70258584
hs_SVA_D2a	chr19:39287803-39288280
hs_SVA_D2a	chr17:42316458-42316928
hs_SVA_D2a	chr10:45755947-45756423
hs_SVA_D2a	chr6:84953516-84953991
hs_SVA_D2a	chr13:25543848-25544324
hs_SVA_D2a	chr7:16828713-16829189
hs_SVA_D2a	chr3:100195789-100196265
hs_SVA_D2a	chr20:25542934-25543410
hs_SVA_D2a	chr15:101313784-101314260
hs_SVA_D2a	chr2:152731544-152732020
hs_SVA_D2a	chr7:36237026-36237502
hs_SVA_D2b	chr8:57935238-57935720
hs_SVA_D2b	chr11:65219446-65219922
hs_SVA_D2b	chr10:29986249-29986722
hs_SVA_D2b	chr10:102038093-102038569
hs_SVA_D2b	chr21:40529631-40530107
hs_SVA_D2b	chr11:78903315-78903793
hs_SVA_D2b	chr5:61808451-61808924
hs_SVA_D2b	chr2:48841011-48841486
hs_SVA_D2b	chr1:27129408-27129884
hs_SVA_D2b	chr2:207035727-207036200
hs_SVA_D2b	chr2:192607640-192608115
hs_SVA_D2b	chr11:73646671-73647144
hs_SVA_D2b	chr2:65566363-65566839
hs_SVA_D3	chr16:68196667-68197153	chr16:67454882-67455365	absent	pt_SVA_D3
hs_SVA_D3	chr8:103941064-103941550	chr8:101256046-101256532	absent	pt_SVA_D3
hs_SVA_D3	chr11:111897065-111897551	chr11:109932138-109932624	absent	pt_SVA_D3
hs_SVA_D3	chr2:3369274-3369682	chr2A:4911491-4911899	absent	pt_SVA_D3
hs_SVA_D3	chr3:12890553-12891039	chr3:13064618-13065104	absent	pt assembly inconclusive
hs_SVA_D3	chr3:129057329-129057815	chr3:132768775-132769261	absent	pt_SVA_D3
hs_SVA_D3	chr5:81278399-81278885	chr5:33442156-33442641	absent	pt_SVA_D3
hs_SVA_D3	chrX:130461703-130462189	chrX:131958529-131959015	absent	pt_SVA_D3
hs_SVA_D3	chrX:69591098-69591338	chrX:70082306-70082546	absent	pt_SVA_D3
hs_SVA_D3	chr6:74624032-74624516
hs_SVA_D3	chr3:174848962-174849445
hs_SVA_D3	chr12:57357811-57358100
hs_SVA_D3	chr12:28353235-28353720
hs_SVA_D3	chr19:54090371-54090857
hs_SVA_D3	chr1:112149661-112150146
hs_SVA_D3	chr16:53573675-53574158
hs_SVA_D3	chr15:93150286-93150772
hs_SVA_D3	chr3:159896873-159897357
hs_SVA_D3	chr7:54734736-54735219
hs_SVA_D3	chr1:155804772-155805253
hs_SVA_D3	chr20:8625478-8625954
hs_SVA_D3	chr10:94735934-94736418
hs_SVA_D3	chr20:40183048-40183532
hs_SVA_D3	chr5:43577741-43578227
hs_SVA_D3	chr2:172722372-172722855
hs_SVA_D3	chr2:26132612-26133097
hs_SVA_D3	chrX:123261828-123262308
hs_SVA_D3	chr1:97227312-97227798
hs_SVA_D3	chr20:34588694-34589172
hs_SVA_D3	chr14:55922440-55922926
hs_SVA_D3	chr14:100811512-100811998
hs_SVA_D3	chr9:91573643-91574129
hs_SVA_D3	chr7:93214561-93215047
hs_SVA_D3	chr5:43522685-43523170
hs_SVA_D3	chr2:188422141-188422627
hs_SVA_D3	chr2:74287668-74288154
hs_SVA_D3	chr2:7477865-7478350
hs_SVA_D3	chr8:145092222-145092707
hs_SVA_D3	chr15:49841538-49842029
hs_SVA_D3	chr12:28027298-28027784
hs_SVA_D3	chr6:41584434-41584920
hs_SVA_D3	chr7:105050479-105050965
hs_SVA_D3	chr19:52456405-52456890
hs_SVA_D3	chr18:9023643-9024129
hs_SVA_D3	chr2:75022244-75022728
hs_SVA_D3	chr6:52519804-52520291
hs_SVA_D3	chr7:6709884-6710366
hs_SVA_D3	chr11:83026676-83027162
hs_SVA_D3	chr4:165940388-165940874
hs_SVA_D3	chr2:230608357-230608843
hs_SVA_D3	chr12:121514932-121515418
hs_SVA_D3	chr17:3273937-3274423
hs_SVA_D3	chr10:127207260-127207745
hs_SVA_D3	chr17:45498514-45498993
hs_SVA_D3	chr17:45475731-45476216
hs_SVA_D3	chr5:179261431-179261916
hs_SVA_D3	chr19:53726399-53726885
hs_SVA_D3	chr3:32705880-32706366
hs_SVA_D3	chr14:38023876-38024359
hs_SVA_D3	chr14:54671127-54671610
hs_SVA_D3	chrX:46254122-46254605
hs_SVA_D3	chr13:30844562-30845048
hs_SVA_D3	chr16:14626053-14626536
hs_SVA_D3	chr10:80227712-80228198
hs_SVA_D3	chr1:162436110-162436596
hs_SVA_D3	chr7:27085270-27085755
hs_SVA_D3	chr10:43343287-43343771
hs_SVA_D3	chr13:42455523-42455712
hs_SVA_D4	chr6:15415062-15415555
hs_SVA_D4	chr2:240370649-240371135
hs_SVA_D4	chr12:104037813-104038308
hs_SVA_D4	chr16:69313790-69314277
hs_SVA_D4	chr6:108275174-108275667
hs_SVA_D4	chr22:23902681-23903177
hs_SVA_D4	chr11:86590991-86591487
hs_SVA_D4	chr6:112848880-112849376
hs_SVA_D4	chr5:138111750-138112246
hs_SVA_D4	chr1:24180058-24180547
hs_SVA_D4	chr19:6355990-6356476
hs_SVA_D4	chr12:76336396-76336717
hs_SVA_D4	chr17:19345225-19345718
hs_SVA_D4	chrX:128985450-128985946
hs_SVA_D4	chr14:34548497-34548993
hs_SVA_D4	chrX:136081530-136082023
hs_SVA_D4	chr19:1498629-1499125
hs_SVA_D4	chr5:75631263-75631759
hs_SVA_D4	chr1:147420894-147421387
hs_SVA_D4	chr5:68810368-68810864
hs_SVA_D4	chr5:116337477-116337973
hs_SVA_D4	chr4:123936359-123936852
hs_SVA_D4	chr3:107744529-107745025
hs_SVA_D4	chr6:17734920-17735413
hs_SVA_D4	chr4:175215211-175215707
hs_SVA_D4	chr5:83607394-83607890
hs_SVA_D4	chr1:96934670-96935164
hs_SVA_D4	chr5:116934695-116935185
hs_SVA_D4	chr7:128216081-128216577
hs_SVA_D4	chr1:172541343-172541839
hs_SVA_D4	chr5:158010493-158010989
hs_SVA_D4	chr3:136442948-136443445
hs_SVA_D4	chr7:47999470-47999966
hs_SVA_D4	chr3:15784386-15784862
hs_SVA_D4	chr5:65236648-65237144
hs_SVA_D4	chr3:71978200-71978689
hs_SVA_D4	chr2:38631026-38631516
hs_SVA_D4	chr7:50528251-50528747
hs_SVA_D4	chr19:18115839-18116312
hs_SVA_D4a	chr5:55334098-55334581
hs_SVA_D4a	chr14:95124724-95125220
hs_SVA_D4a	chrX:79847248-79847744
hs_SVA_D4a	chr1:23830966-23831458
hs_SVA_D4a	chr15:75021664-75022160
hs_SVA_D4a	chr13:52654531-52655024
hs_SVA_D4a	chr10:112526103-112526596
hs_SVA_D4a	chr17:60098069-60098562
hs_SVA_D4a	chr7:140462427-140462920
hs_SVA_D4a	chrX:79651789-79652285
hs_SVA_D4a	chr3:23912191-23912681
hs_SVA_D5	chr1:202159970-202160463	absent	absent	GCC	chr1:202,161,228-202,161,589
hs_SVA_D5	chr1:24357933-24358429	absent	absent	GCC	chr1:24,358,982-24,359,343
hs_SVA_D5	chr11:18143050-18143546	absent	absent	GCC	chr11:18,142,047-18,142,409
hs_SVA_D5	chr12:1927440-1928154	absent	absent	GCC	chr12:1,926,692-1,927,053
hs_SVA_D5	chr12:48893529-48894020	absent	absent		chr12:48,894,907-48,895,267
hs_SVA_D5	chr13:34755766-34756262	absent	absent	5'trunc VNTR
hs_SVA_D5	chr13:37855032-37855525	absent	absent		chr13:37,853,832-37,854,193
hs_SVA_D5	chr13:88627882-88628378	absent	absent		chr13:88,629,410-88,629,770
hs_SVA_D5	chr14:36293178-36293673	absent	absent	GCC	chr14:36,294,408-36,294,764
hs_SVA_D5	chr16:2269353-2269849	absent	likely absent	GCC; 5'trunc VNTR
hs_SVA_D5	chr16:58429253-58429748	absent	absent		chr16:58,431,325-58,431,686
hs_SVA_D5	chr17:35926240-35926736	absent	absent	GCC; 5'trunc alu-like; possibly Fa	chr17:35,925,449-35,925,550
hs_SVA_D5	chr17:6129902-6130397	absent	absent		chr17:6,129,027-6,129,387
hs_SVA_D5	chr2:202427257-202427751	absent	absent	5'trunc VNTR
hs_SVA_D5	chr20:17990250-17990746	absent	absent	5'trunc VNTR
hs_SVA_D5	chr22:24279584-24280079	absent	absent		chr22:24,278,670-24,279,031
hs_SVA_D5	chr6:150106560-150107056	absent	absent		chr6:150,108,029-150,108,389
hs_SVA_D5	chr6:15725807-15726301	absent	absent		chr6:15,727,162-15,727,523
hs_SVA_D5	chr7:111768476-111768969	absent	absent	5'trunc VNTR
hs_SVA_D5	chr8:124328327-124328823	absent	absent	5'trunc VNTR
hs_SVA_D5	chrX:54598455-54598951	absent	absent		chrX:54,599,593-54,599,915
hs_SVA_D5	chr22:30,039,293-30,039,792	absent	absent		chr22:30,040,524-30,040,885
hs_SVA_D5	chr1:249205333-249205829	?	absent	not resolvable, possible parallel insertion: full-length pt vs 5'trunc hs
hs_SVA_D5a	chr20:30709022-30709518	absent	absent		chr20:30,710,586-30,710,947
hs_SVA_D5a	chr22:43145975-43146470	likely absent	likely absent		chr22:43,146,867-43,147,228
hs_SVA_D5a	chr19:39345627-39346121	absent	absent		chr19:39,346,937-39,347,298
hs_SVA_D5a	chr5:176986484-176986980	absent	absent	5'trunc VNTR
hs_SVA_D5a	chr18:14009973-14010466	absent	absent		chr18:14,011,464-14,011,825
hs_SVA_D5a	chr7:77162238-77162726	absent	absent	5'trunc alu-like	chr7:77,163,791-77,164,103
hs_SVA_D5a	chr2:42240887-42241383	absent	absent		chr2:42,242,361-42,242,722
hs_SVA_D5a	chr2:26592743-26593239	absent	absent		chr2:26,594,343-26,594,704
hs_SVA_D5a	chr1:45547503-45547995	absent	absent		chr1:45,547,031-45,547,386
hs_SVA_D5a	chr12:119797355-119797851	absent	absent		chr12:119,798,555-119,798,916
hs_SVA_D5a	chr1:45963556-45964052	absent	absent	5'trunc alu-like	chr1:45,963,191-45,963,302
hs_SVA_D5a	chr3:51287209-51287703	absent	absent	5'trunc alu-like	chr3:51,285,724-51,286,027
hs_SVA_D5a	chr5:89890325-89890814	absent	absent		chr5:89,892,221-89,892,582
hs_SVA_D5a	chr4:139775923-139776419	absent	absent		chr4:139,774,664-139,775,027
hs_SVA_D5a	chr16:47034705-47035199	absent	absent		chr16:47,033,411-47,033,772
hs_SVA_D5a	chr5:112290993-112291489	absent	absent		chr5:112,289,949-112,290,310
hs_SVA_D5a	chr5:54991112-54991608	absent	absent		chr5:54,993,004-54,993,110
hs_SVA_D5a	chr8:70158599-70159094	absent	absent		chr8:70,157,295-70,157,655
hs_SVA_D5a	chr17:57578014-57578510	absent	absent		chr17:57,576,857-57,577,218
hs_SVA_D5a	chr9:19433169-19433665	absent	absent		chr9:19,434,385-19,434,746
hs_SVA_D5a	chr12:49308911-49309407	absent	absent		chr12:49,309,997-49,310,358
hs_SVA_D5a	chr1:115332599-115333095	absent	absent		chr1:115,333,700-115,334,061
hs_SVA_D5a	chr2:39854680-39855176	absent	absent		chr2:39,855,944-39,856,305
hs_SVA_D5a	chr1:206276059-206276552	absent	absent		chr1:206,277,576-206,277,931
hs_SVA_D5a	chr1:113183347-113183843	absent	absent	5'trunc VNTR
hs_SVA_D5a	chr9:125615164-125615660	absent	absent		chr9:125,613,818-125,614,179
hs_SVA_D5a	chr7:4664035-4664531	absent	absent		chr7:4,663,022-4,663,383
hs_SVA_D5a	chr7:108312337-108312830	absent	absent	5'trunc VNTR
hs_SVA_D5a	chr2:187338426-187338919	absent	absent		chr2:187,337,018-187,337,379
hs_SVA_D5a	chr13:101413781-101414277	absent	absent	5'trunc VNTR
hs_SVA_D5a	chr14:77217219-77217714	absent	absent		chr14:77,216,013-77,216,374
hs_SVA_D5a	chr10:121019934-121020430	absent	absent		chr10:121,021,025-121,021,386
hs_SVA_D5a	chr1:211634331-211634821	?	?	region absent in pt & gg; 5'trunc alu-like	chr1:211,633,171-211,633,472
hs_SVA_D5a	chr16:31848222-31848725	?	?	region absent in pt & gg; 5'trunc alu-like	chr16:31,847,372-31,847,485
hs_SVA_D5b	chrX:51023330-51023820	absent	absent	5'TD from chr6	chrX:51,022,196-51,022,558
hs_SVA_D5b	chr3:149098690-149099184	absent	absent	5'trunc VNTR
hs_SVA_D5b	chr5:152416347-152416843	absent	absent	5'trunc VNTR
hs_SVA_D5b	chr19:45424386-45424883	absent	absent	5'trunc VNTR
hs_SVA_D5b	chr12:100687323-100687819	absent	absent	5'TD from chr6	chr12:100,689,090-100,689,452
hs_SVA_D5b	chr4:110517905-110518401	absent	absent	3'TD IQCF2 (testis restricted)	chr4:110,519,365-110,519,727
hs_SVA_D5b	chr13:50078854-50079212	absent	absent	5'trunc VNTR
hs_SVA_D5b	chr4:119456610-119457100	absent	absent	5'trunc VNTR
hs_SVA_D5b	chr19:11413736-11414232	absent	absent	5'trunc VNTR
hs_SVA_D5b	chr14:63633039-63633539	absent	absent	5'TD from chr6	chr14:63,631,596-63,631,958
hs_SVA_D5b	chr18:62275585-62276075	likely absent	absent	5'trunc VNTR
hs_SVA_D5b	chr11:124574729-124575229	absent	absent	5'trunc VNTR
hs_SVA_D5b	chr3:46536675-46537167	absent	absent	5'TD from chr6	chr3:46,535,445-46,535,807
hs_SVA_D5b	chr4:55190977-55191473	absent	absent		chr4:55,192,297-55,192,653
hs_SVA_D5b	chr3:51893171-51893668	absent	absent	5'TD from chr6 & 5'TD TOM1L2, source element for chr4:110517905-110518401	chr3:51,892,049-51,892,411
hs_SVA_Fa_1	chr2:203399004-203399497	chr2B:93,201,211-93,201,726	absent	chimp pos. is panTro5	chr2:203,400,422-203,400,772
hs_SVA_Fa_1	chr12:112160213-112160702	absent	absent		chr12:112,162,223-112,162,573
hs_SVA_Fa_1	chr2:178709281-178709779	absent	absent		chr2:178,710,372-178,710,722
hs_SVA_Fa_2	chr3:41348141-41348637	absent	absent		chr3:41,346,764-41,347,114
hs_SVA_Fa_2	chr9:75420476-75420974	absent	absent		chr9:75,421,794-75,422,144
hs_SVA_Fa_2	chrX:148502803-148503301	absent	absent		chrX:148,501,712-148,502,062
hs_SVA_Fa_2	chr11:5955948-5956445	absent	absent		chr11:5,955,289-5,955,639
hs_SVA_Fa_2	chr20:35698375-35698873	absent	absent		chr20:35,697,294-35,697,644
hs_SVA_Fa_2	chr13:21759871-21760369	absent	absent		chr13:21,761,167-21,761,517
hs_SVA_Fa_2	chr19:47513372-47513868	absent	absent		chr19:47,512,429-47,512,779
hs_SVA_Fa_2	chr8:9010930-9011428	absent	absent		chr8:9,012,011-9,012,361
hs_SVA_Fa_3	chr15:72394332-72394827	absent	absent	5'trunc in alu-like	chr15:72,392,662-72,392,724
hs_SVA_Fa_3	chr9:15407229-15407724	absent	absent		chr9:15,405,877-15,406,227
hs_SVA_Fa_3	chr6:35352915-35353410	absent	absent	5'trunc in alu-like	chr6:35,351,099-35,351,210
hs_SVA_Fa_3	chr9:38325466-38325961	absent	absent		chr9:38,324,075-38,324,422
hs_SVA_Fa_4	chr1:213323679-213324169	absent	likely absent		chr1:213,326,197-213,326,547
hs_SVA_Fa_4	chr4:54103029-54103519	absent	likely absent		chr4:54,105,142-54,105,492
hs_SVA_Fa_4	chr7:73251115-73251613	absent	absent		chr7:73,249,596-73,249,946
hs_SVA_Fa_4	chr16:24119689-24120187	absent	absent		chr16:24,121,042-24,121,392
hs_SVA_Fa_4	chr17:1591891-1592383	likely absent	absent		chr17:1,593,528-1,593,878
hs_SVA_Fa_4	chr16:80278208-80278706	absent	absent		chr16:80,276,492-80,276,835
hs_SVA_Fa_5	chr3:61419475-61419978	absent	absent		chr3:61,421,017-61,421,367
hs_SVA_Fa_5	chr17:76462018-76462521	absent	absent		chr17:76,461,065-76,461,415
hs_SVA_Fa_5	chr2:157150333-157150825	absent	absent		chr2:157,149,427-157,149,770
hs_SVA_Fa_5	chr16:48986161-48986655	absent	absent		chr16:48,985,060-48,985,410
hs_SVA_Fa_5	chr17:8453964-8454459	absent	absent		chr17:8,453,059-8,453,409
hs_SVA_Fa	chr14:73650022-73650518	absent	absent		chr14:73,651,928-73,652,278
hs_SVA_Fa	chr11:60219373-60219868	absent	absent		chr11:60,218,211-60,218,561
hs_SVA_Fa	chr17:17344992-17345487	absent	absent	5'trunc VNTR
hs_SVA_Fa	chr6:77454717-77455201	absent	absent		chr6:77,453,424-77,453,770
hs_SVA_Fa	chr2:63949921-63950419	absent	likely absent		chr2:63,948,916-63,949,266
hs_SVA_Fa	chr3:120133340-120133838	absent	absent		chr3:120,132,686-120,133,031
hs_SVA_Fa	chr4:152175489-152175987	absent	absent		chr4:152,176,793-152,177,141
hs_SVA_Fa	chr15:40185320-40185818	absent	absent		chr15:40,187,046-40,187,396
hs_SVA_Fa	chr4:165667933-165668416	absent	absent	5'trunc VNTR
hs_SVA_Fa	chr5:16276304-16276801	absent	absent		chr5:16,277,583-16,277,933
hs_SVA_Fa	chr1:151623094-151623591	likely absent	likely absent		chr1:151,624,292-151,624,642
hs_SVA_Fa	chr1:150754504-150755002	absent	absent		chr1:150,753,394-150,753,744
hs_SVA_Fa	chr7:64268986-64269476	absent	absent		chr7:64,270,450-64,270,800
hs_SVA_Fa	chr1:39699477-39699975	absent	absent	5'trunc in alu-like	chr1:39,700,792-39,701,101
hs_SVA_Fa	chr1:237290100-237290598	absent	absent		chr1:237,291,299-237,291,649
hs_SVA_Fa	chr16:8826094-8826590	absent	absent		chr16:8,827,303-8,827,653
hs_SVA_Fa	chr2:11042091-11042589	absent	absent		chr2:11,043,608-11,043,958
hs_SVA_Fa	chr17:502495-502991	absent	absent		chr17:501,254-501,604
hs_SVA_Fa	chr18:64793440-64793936	absent	absent		chr18:64,794,528-64,794,878
hs_SVA_Fa	chr18:7098970-7099466	absent	absent		chr18:7,097,901-7,098,251
hs_SVA_D6a	chr12:123192819-123193315	chr12:123,552,699-123,553,198	CYUI01015152v1:1,337,162-1,337,658
hs_SVA_D6a	chr9:131542932-131543425	chr9:127,953,506-127,953,999	likely absent
hs_SVA_D6a	chr9:94989104-94989600	chr9:91035397-91036487	absent	pt_SVA_D4c
hs_SVA_D6a	chr2:153017515-153018011	chr2B:156,362,575-156,362,951	absent
hs_SVA_D6a	chr13:111258023-111258518
hs_SVA_D6a	chr1:247384052-247384548
hs_SVA_D6a	chr2:134822042-134822512
hs_SVA_D6a	chr5:137406537-137407033
hs_SVA_D6a	chr9:128340214-128340709
hs_SVA_D6a	chr4:6979971-6980464
hs_SVA_D6a	chr9:34937150-34937642
hs_SVA_D6a	chr19:43179961-43180457
hs_SVA_D6a	chr3:50860606-50861109
hs_SVA_D6a	chr17:15771189-15771682
hs_SVA_D6a	chr9:100559429-100559922
hs_SVA_D6a	chr20:46153694-46154190
hs_SVA_D6a	chr2:25945524-25946006
hs_SVA_D6a	chr2:168419178-168419667
hs_SVA_D6a	chr16:2449329-2449821
hs_SVA_D6a	chr1:25930941-25931423
hs_SVA_D6a	chr12:95628486-95628946
hs_SVA_D6a	chr18:14382194-14382687
hs_SVA_D6a	chrX:16985984-16986477
hs_SVA_D6a	chr2:161294787-161295283
hs_SVA_D6a	chrX:118496488-118496984
hs_SVA_D6b	chr1:112072010-112072503	chr1:125,290,698-125,291,191	absent	pt_SVA_D5a
hs_SVA_D6b	chr1:154260391-154260887	chr1:132,544,136-132,544,632	absent	pt_SVA_D5a
hs_SVA_D6b	chr1:109719247-109719740	chr1:109,907,795-109,908,091	absent	pt_SVA_D5a
hs_SVA_D6b	chr10:73634922-73635417	chr10:70,403,821-70,404,235	absent	pt_SVA_D5a
hs_SVA_D6b	chr4:390063-390557	chr4:410,013-410,489	absent	pt_SVA_D5a
hs_SVA_D6b	chr5:67618950-67619443	chr5:46,940,640-46,941,096	absent	pt_SVA_D5a
hs_SVA_D6b	chr6:148499305-148499795
hs_SVA_D6b	chr1:36708815-36709311
hs_SVA_D6b	chr8:64091794-64092290
hs_SVA_D6b	chr1:176364624-176364921
hs_SVA_D6b	chr6:154584399-154584892
hs_SVA_D6b	chr11:47058957-47059450
hs_SVA_D6b	chr4:46380179-46380672
hs_SVA_D6b	chr12:8337451-8337944
hs_SVA_D6b	chr17:18201871-18202364
hs_SVA_D6b	chr4:152446926-152447422
hs_SVA_D6b	chr5:87912137-87912633
hs_SVA_D6b	chr2:222757256-222757749
hs_SVA_D6b	chr5:80239174-80239667
hs_SVA_D6b	chr6:152219554-152220047
hs_SVA_D6b	chr1:161393593-161394086
hs_SVA_D6b	chr19:58915617-58916113
hs_SVA_D6b	chr1:192827018-192827511
hs_SVA_D6b	chrX:69899935-69900428
hs_SVA_D6b	chr10:121553547-121554044
hs_SVA_D6b	chr17:61534543-61535036
hs_SVA_D6b	chr5:37012586-37013080
hs_SVA_D6b	chr5:65272361-65272857
hs_SVA_D6b	chr20:47551647-47552143
hs_SVA_D6b	chr3:61656833-61657326
hs_SVA_D6b	chr2:202103510-202104003
hs_SVA_D6b	chr3:145200055-145200551
hs_SVA_D6b	chr2:38159225-38159718
hs_SVA_D6b	chr2:139629453-139629788
hs_SVA_D6b	chr15:43458770-43459246
hs_SVA_D6b	chr5:139806124-139806614
hs_SVA_D6b	chr7:66341775-66342268
hs_SVA_D6b	chr6:21796384-21796874
hs_SVA_D6b	chr4:87917380-87917873
hs_SVA_D6b	chr8:129130078-129130574
hs_SVA_D6b	chr12:124585706-124586205
hs_SVA_D6b	chr11:59412512-59412766
hs_SVA_D6b	chr11:117121347-117121843
hs_SVA_D6b	chr10:69452001-69452497
hs_SVA_D6b	chr9:88927531-88928041
hs_SVA_D6b	chr4:170968219-170968713
hs_SVA_D6b	chr22:41691209-41691699
hs_SVA_D6b	chr19:18029803-18030297
hs_SVA_D6b	chr1:232468336-232468830
hs_SVA_D6b	chr2:95909594-95910086
hs_SVA_D6b	chr20:48539160-48539655
hs_SVA_D6b	chr10:75449872-75450363
hs_SVA_D6b	chr21:30384597-30385090
hs_SVA_D6b	chr17:40394840-40395140
hs_SVA_D6b	chr11:76330392-76330882
hs_SVA_D6b	chr17:42602618-42603109
hs_SVA_D6b	chr3:186528674-186529170
hs_SVA_D6b	chr8:90711861-90712356
hs_SVA_D6b	chr13:96342256-96342752
hs_SVA_D6b	chr20:2998887-2999383
hs_SVA_D6b	chrX:7526062-7526555
hs_SVA_D6c	chr1:38362909-38363402	chr1:38,134,738-38,135,119	absent	pt_SVA_D5a
hs_SVA_D6c	chr14:77882606-77883058
hs_SVA_D6c	chr6:31899060-31899553
hs_SVA_D6c	chr9:95592366-95592859
hs_SVA_D6c	chr5:32143060-32143556
hs_SVA_D6c	chr1:179105348-179105838
hs_SVA_D6c	chr18:74357914-74358410
hs_SVA_D6c	chr3:17020853-17021342
hs_SVA_D6c	chr9:119602175-119602668
hs_SVA_D6c	chr6:131123955-131124451
hs_SVA_D6c	chr1:40378167-40378660
hs_SVA_D6c	chr12:80700606-80701100
hs_SVA_D6c	chr11:73607360-73607855
hs_SVA_D6c	chr2:219796826-219797319
hs_SVA_D6c	chr2:198483970-198484463
hs_SVA_D6c	chr3:50121098-50121592
hs_SVA_D6c	chr1:182709706-182710202
hs_SVA_D6c	chr19:53096049-53096545
hs_SVA_D6c	chr6:135684203-135684699
hs_SVA_D6c	chr3:197457882-197458378
hs_SVA_D6c	chr7:73210936-73211432
hs_SVA_D6c	chr6:33026744-33027240
hs_SVA_D6c	chr12:68878227-68878696
hs_SVA_D6c	chr7:37332826-37333322
hs_SVA_D6c	chr12:31333194-31333690
hs_SVA_D6c	chr11:64469776-64470272
hs_SVA_D6c	chr12:52039243-52039733
hs_SVA_D6c	chr12:96552183-96552679
hs_SVA_D6c	chr15:35239215-35239711
hs_SVA_D6c	chrX:16982169-16982665
hs_SVA_D6c	chr9:75465359-75465852
hs_SVA_D6c	chr1:13985059-13985555
hs_SVA_D6c	chr5:136872700-136873196
hs_SVA_D6c	chr8:61459472-61459968
hs_SVA_D6c	chr10:123962194-123962684
hs_SVA_D6d	chrX:84978265-84978755	chrX:85715372-85715862	likely absent	pt_SVA_D4c
hs_SVA_D6d	chrY:14990971-14991466	chrY:20381208-20381704	Y not present in gorGor	pt_SVA_D4c
hs_SVA_D6d	chr1:21380466-21380962
hs_SVA_D6d	chr6:108124757-108125252
hs_SVA_D6d	chrX:99979355-99979852
hs_SVA_D6d	chr6:160081766-160082262
hs_SVA_D6d	chr10:73628433-73628929
hs_SVA_D6d	chr19:46151972-46152464
hs_SVA_D6d	chr3:116769829-116770325
hs_SVA_D6d	chr17:2410924-2411420
hs_SVA_D6d	chr8:66575269-66575762
hs_SVA_D6d	chr17:36788026-36788522
hs_SVA_D6d	chr11:90797160-90797650
hs_SVA_D6d	chr6:5835135-5835628
hs_SVA_D6d	chr2:65827128-65827601
hs_SVA_D6d	chr9:110034873-110035369
hs_SVA_D6d	chr10:72166891-72167383
hs_SVA_D6d	chr2:47659570-47660066
hs_SVA_D6d	chr1:227897720-227898216
hs_SVA_D6d	chr12:49236584-49237077
hs_SVA_D6d	chr1:76577140-76577636
hs_SVA_D6d	chr13:41530212-41530709
hs_SVA_D6d	chrX:1355422-1355917
hs_SVA_D6d	chrY:1305422-1305917
hs_SVA_D6e	chr20:52471263-52471755
hs_SVA_D6e	chr4:3539596-3540088
hs_SVA_D6e	chr3:186592355-186592847
hs_SVA_D6e	chr9:90859028-90859520
hs_SVA_D6e	chr4:186160941-186161433
hs_SVA_D6e	chr1:212493308-212493800
hs_SVA_D6e	chr2:85715678-85716166
hs_SVA_D6e	chr5:149049111-149049594
hs_SVA_D6e	chr12:52803978-52804470
hs_SVA_D6e	chr10:82294823-82295315
hs_SVA_D6e	chr8:52072248-52072745
hs_SVA_D6e	chr2:105868104-105868590
hs_SVA_D6e	chr5:37562565-37563062
hs_SVA_D6e	chr7:55469258-55469747
hs_SVA_D6e	chr1:7660566-7661055
hs_SVA_D6e	chr1:50847741-50848230
hs_SVA_D6e	chr1:149198292-149198784
hs_SVA_D6e	chr3:112275376-112275865
hs_SVA_D6e	chr3:190191492-190191984
hs_SVA_D6e	chr20:35629667-35630159
hs_SVA_D6e	chr8:101903720-101904212
hs_SVA_D6e	chr12:49829449-49829938
hs_SVA_D6e	chr16:57233838-57234330
hs_SVA_D6e	chr7:132670667-132671159
hs_SVA_D6e	chr11:16929314-16929806
hs_SVA_D6e	chr12:19493390-19493882
hs_SVA_D6e	chr7:64427328-64427820
hs_SVA_D6e	chr6:71975136-71975625
hs_SVA_D6e	chr7:139114140-139114630
hs_SVA_D6f	chr20:15781337-15781830
hs_SVA_D6f	chr5:70820478-70820974
hs_SVA_D6f	chr4:58039757-58040253
hs_SVA_D6f	chr7:4429247-4429743
hs_SVA_D6f	chr11:36167059-36167555
hs_SVA_D6f	chrX:41071218-41071711
hs_SVA_D6f	chr7:140131693-140132186
hs_SVA_D6f	chr10:61456994-61457490
hs_SVA_D6f	chr7:130276783-130277276
hs_SVA_D6f	chr1:6774584-6775080
hs_SVA_D6f	chr9:71718542-71719037
hs_SVA_D6f	chr9:79570689-79571185
hs_SVA_D6f	chr3:112764509-112765002
hs_SVA_D6f	chr14:34881636-34882024
hs_SVA_D6f	chr14:89972973-89973469
hs_SVA_D6f	chr14:100647770-100648263
hs_SVA_D7	chr14:63989933-63990422		CYUI01014968v1:14,146,303-14,146,792	parallel insertion in gg
hs_SVA_D7	chr2:15751025-15751518
hs_SVA_D7	chr3:44861859-44862352
hs_SVA_D7	chr4:40142226-40142719
hs_SVA_D7	chr14:67011323-67011806
hs_SVA_D7	chr3:8482415-8482908
hs_SVA_D7	chr9:34138244-34138737
hs_SVA_D7	chr11:60390625-60391118
hs_SVA_D8	chr1:226302017-226302513	chr1:205,290,511-205,291,007	absent
hs_SVA_D8	chr7:13142800-13143290
hs_SVA_D8	chr3:9633932-9634106
hs_SVA_D8	chr5:107894095-107894589
hs_SVA_D8	chr3:124468263-124468753
hs_SVA_D8	chr5:134216900-134217390
hs_SVA_D8	chr22:22237245-22237741
hs_SVA_D8	chr8:59588380-59588870
hs_SVA_D8	chr10:35695174-35695670
hs_SVA_D8	chr15:69151254-69151750
hs_SVA_D8	chr9:133381296-133381792
hs_SVA_D8	chr12:96300618-96301114
hs_SVA_D8	chr15:75180159-75180654
hs_SVA_D8	chr8:5583242-5583736
hs_SVA_D8	chr4:70628209-70628702
hs_SVA_D8	chr7:28878646-28879142
hs_SVA_D8	chr4:37671158-37671659
hs_SVA_D8	chr6:22837612-22838108
hs_SVA_D8	chr10:116547592-116548082
hs_SVA_D8	chr10:109560794-109561290
hs_SVA_D8	chr20:42306448-42306942
hs_SVA_D8	chr3:177608887-177609379
hs_SVA_D8	chr1:6364474-6364967
hs_SVA_D8	chr15:52578641-52579137
hs_SVA_D8	chr17:20588906-20589399
hs_SVA_D8	chr20:18475735-18476231
hs_SVA_D8	chr13:41475535-41476031
hs_SVA_D8	chr5:37296282-37296790
hs_SVA_D8	chr3:50348048-50348544
hs_SVA_D8	chr13:31412737-31413233
hs_SVA_D8	chrX:99811164-99811651
hs_SVA_D8	chr1:203887710-203888206
hs_SVA_D8	chr18:55299332-55299823
hs_SVA_D8	chr22:24712269-24712759
hs_SVA_D8	chr22:25673123-25673613
hs_SVA_D8	chr2:55878413-55878906
hs_SVA_D8	chr5:1586922-1587415
hs_SVA_D8	chr21:47205551-47206040
hs_SVA_D8	chr15:56403349-56403845
hs_SVA_D8	chr7:87894812-87895308
hs_SVA_D8	chr1:217696532-217697028
hs_SVA_D9	chr3:121408001-121408494	chr3:125,059,008-125,059,501	absent	pt_SVA_DR
hs_SVA_D9	chr1:212953349-212953845
hs_SVA_D9	chr1:8972335-8972828
hs_SVA_D9	chr20:44273676-44274172
hs_SVA_D9	chr3:122466732-122467225
hs_SVA_D9	chr11:77201677-77202173
hs_SVA_D9	chr5:18310338-18310834
hs_SVA_D9	chr6:55774131-55774627
hs_SVA_D9	chr6:158729050-158729546
hs_SVA_D9	chr19:38613925-38614414
hs_SVA_D9	chr16:17598887-17599383
hs_SVA_D9	chrX:95305306-95305799
hs_SVA_D9	chr17:47203365-47203861
hs_SVA_DRa	chr18:19171647-19172144	chr18:17,247,051-17,247,548	absent	pt_SVA_DRa
hs_SVA_DRa	chr11:70140676-70141173	chr11:70,189,354-70,189,847	absent	pt_SVA_DRa; chimp pos is panTro5
hs_SVA_DRa	chr7:99484952-99485445
hs_SVA_DRa	chr4:123733853-123734348
hs_SVA_DRa	chr2:144678891-144679388
hs_SVA_DRa	chr12:110611272-110611769
hs_SVA_DRa	chr10:88841207-88841702
hs_SVA_DRa	chr18:12874809-12875306
hs_SVA_DRa	chr16:53732804-53733301
hs_SVA_DRa	chr11:86443692-86444176
hs_SVA_DRa	chr13:108435714-108436211
hs_SVA_DRa	chr18:29541103-29541600
hs_SVA_DRa	chr5:74567485-74567982
hs_SVA_DRa	chr7:56219726-56220223
hs_SVA_DRa	chr9:80377517-80378014
hs_SVA_DRa	chr5:77393606-77394104
hs_SVA_DRa	chr5:75115057-75115535
hs_SVA_DRa	chr4:160445930-160446424
hs_SVA_DRa	chr1:170388524-170389020
hs_SVA_DRa	chr1:209303051-209303548
hs_SVA_DRa	chr2:144749604-144750095
hs_SVA_DRa	chrX:53994051-53994548
hs_SVA_DRa	chr4:84863998-84864495
hs_SVA_DRa	chr3:102973184-102973681
hs_SVA_DRa	chr4:152135036-152135533
hs_SVA_DRa	chr4:159666953-159667450
hs_SVA_DRa	chr1:87364484-87364981
hs_SVA_DRa	chr2:43289672-43290168
hs_SVA_DRa	chr6:31943433-31943569
hs_SVA_DRa	chr13:26053645-26054142
hs_SVA_DRa	chr15:65090637-65091132
hs_SVA_DRa	chr12:7741789-7742286
hs_SVA_DRa	chr14:102638267-102638757
hs_SVA_DRa	chr10:120940833-120941330
hs_SVA_DRa	chr22:42026520-42026979
hs_SVA_DRa	chr4:16394170-16394667
hs_SVA_DRa	chr13:27298456-27298950
hs_SVA_DRa	chr11:75587909-75588406
hs_SVA_DRb	chrX:12982042-12982538	chrX:12829879-12831736	absent	chimp pos is panTro5
hs_SVA_DRb	chrX:77186527-77187023
hs_SVA_DRb	chr13:101270760-101271256
hs_SVA_DRb	chr14:92022898-92023390
hs_SVA_DRb	chr6:151771840-151772336
hs_SVA_DRb	chr21:29936614-29937110
hs_SVA_DRb	chr13:52638761-52639257
hs_SVA_DRb	chr5:55309765-55310261
hs_SVA_DRb	chr6:31421540-31422037
hs_SVA_DRb	chr9:128541554-128542051
hs_SVA_DRb	chr11:57483071-57483567
hs_SVA_DRb	chr10:65570553-65571042
hs_SVA_DRb	chr1:222662214-222662710
hs_SVA_DRb	chr7:111250714-111251210
hs_SVA_DRb	chr11:85822671-85823167
hs_SVA_DRb	chr14:77288568-77289065
hs_SVA_DRb	chr19:41687233-41687729
hs_SVA_DRb	chr14:20778937-20779433
hs_SVA_DRb	chr4:65766043-65766539
hs_SVA_DRb	chr6:74311665-74312161
hs_SVA_DRb	chr7:148976758-148977072
hs_SVA_DRb	chr5:28596362-28596858
hs_SVA_DRb	chr8:68373313-68373809
hs_SVA_DRb	chr7:101001295-101001791
hs_SVA_DRb	chr16:7952773-7953269
hs_SVA_DRb	chr15:99035641-99036137
hs_SVA_DRb	chr20:30057268-30057764
hs_SVA_DRb	chr18:46605791-46606287
hs_SVA_DRb	chr1:248840366-248840863
hs_SVA_DRb	chr4:84104017-84104513
hs_SVA_DRb	chr1:43968135-43968628
hs_SVA_DRb	chr1:24015746-24016242
hs_SVA_DRb	chr3:108843480-108843976
hs_SVA_DRb	chr9:86419887-86420381
hs_SVA_DRb	chr3:10112316-10112812
hs_SVA_DRb	chrX:73387468-73387964
hs_SVA_DRb	chr12:44079636-44080132
hs_SVA_DRb	chr20:30015727-30016223
hs_SVA_DRb	chr17:62712972-62713465
hs_SVA_DRb	chr2:204236671-204237164
hs_SVA_DRb	chr1:202708619-202709115
hs_SVA_DRb	chr6:106301000-106301492
hs_SVA_DRb	chr8:34385527-34386019
hs_SVA_DRb	chr14:76390643-76391136
hs_SVA_DRb	chr15:62623790-62624286
hs_SVA_DRb	chr20:32123495-32123988
hs_SVA_DRb	chr1:48945413-48945907
hs_SVA_DRb	chr10:46008176-46008669
hs_SVA_DRb	chr6:108256498-108256987
hs_SVA_DRb	chr5:138506893-138507389
hs_SVA_DRb	chr7:64198185-64198679
hs_SVA_DRb	chr5:38861239-38861733
hs_SVA_DRb	chr3:118436613-118437109
hs_SVA_DRb	chr12:32715363-32715860
hs_SVA_DRb	chr19:43113834-43114330
hs_SVA_DRb	chr7:149252440-149252936
hs_SVA_DRc	chr2:25857429-25857925
hs_SVA_DRc	chr5:79597657-79598153
hs_SVA_DRc	chr17:41530063-41530559
hs_SVA_DRc	chr10:95730871-95731366
hs_SVA_DRc	chr20:37008078-37008574
hs_SVA_DRc	chr15:29094114-29094596
hs_SVA_DRc	chr17:1305959-1306452
hs_SVA_DRc	chr3:129080559-129081055
hs_SVA_DR	chr1:11309498-11309984	chr1:11387996-11388309	CYUI01015146v1:1,683,429-1,683,915
hs_SVA_DR	chr19:20286157-20286653	chr19:20501659-20502154	CYUI01015110v1:5,372,559-5,373,054
hs_SVA_DR	chr13:114570181-114570677	chr13_GL392067_random:89310-90023	CYUI01015571v1:81,686-82,155
hs_SVA_DR	chr16:8165428-8165919	chr16:8229564-8230057	CYUI01015461v1:686,660-687,153
hs_SVA_DR	chr15:69256031-69256527	chr15:66483527-66484023	CYUI01015281v1:4,799,740-4,800,235
hs_SVA_DR	chrX:133973895-133974388	chrX:134,711,461-134,711,711	CYUI01015256v1:5,849,859-5,850,109	chimp pos is panTro5
hs_SVA_DR	chr14:66100785-66101278	chr14:64732167-64732660	CYUI01014968v1:16,255,604-16,256,097
hs_SVA_DR	chr17:27859385-27859876	chr17:27535730-27536221	CYUI01015464v1:1,056,445-1,056,936
hs_SVA_DR	chr18:33656881-33657371	chr18:31866545-31867035	CYUI01014913v1:6,286,415-6,286,899
hs_SVA_DR	chr11:6711881-6712187	chr11:6480448-6480754	CYUI01015656v1:842,865-843,170
hs_SVA_DR	chrX:30771490-30771986	chrX:30,963,564-30,964,060	CYUI01014941v1:2100567-2101063
hs_SVA_DR	chr19:49360798-49361187	chr19:53,835,779-53,836,200	CYUI01015312v1:944,636-945,054
hs_SVA_DR	chr17:78,220,887-78,221,154	chr17:79,689,963-79,690,439	CYUI01015635v1:550,213-550,706
hs_SVA_DR	chr6:32351985-32352475	chr6:32663104-32663594	CYUI01000036v1:2,453,942-2,454,431
hs_SVA_DR	chr4:188912109-188912596	chr4:191342081-191342572	CYUI01015356v1:3,357,776-3,358,260	SVA_C in gg &pt
hs_SVA_DR	chr16:28676798-28677293	chr16_AACZ03172779_random:11992-12487	CYUI01000357v1:37,878-38,371	assemblies unclear (liftover to panTro5 inconclusive)	5' & 3' flank ident, no TSD
hs_SVA_DR	chr16:28460391-28460886	chr16_AACZ03172779_random:11992-12487	CYUI01000357v1:37,878-38,371	assemblies unclear (liftover to panTro5 inconclusive)	5' & 3' flank ident, no TSD	SINE-R ident
hs_SVA_DR	chr16:28790935-28791430	chr16_AACZ03172779_random:11992-12487	CYUI01000357v1:37,878-38,371	assemblies unclear (liftover to panTro5 inconclusive)	5' & 3' flank ident, no TSD	SINE-R ident
hs_SVA_DR	chr16:29070859-29071354	chr16:29224527-29225022	unclear	chr16 triplicate
hs_SVA_DR	chr10:135227436-135227932	chr10:133233391-133233887	absent	SVA_C in pt; no TSDs
hs_SVA_DR	chr7:64245586-64246074	unclear	likely absent	full-length in hs; 3' truncated in pt
hs_SVA_DR	chr20:32289627-32290120	chr20:30472869-30473362	absent
hs_SVA_DR	chr2:55933050-55933547	chr2A:56570365-56570861	absent
hs_SVA_DR	chr12:57900654-57901147	chr12:31845379-31845872	absent
hs_SVA_DR	chr22:38183110-38183603	chr22:36435828-36436319	absent
hs_SVA_DR	chr19:20174351-20174690	chr19:20398295-20398622	absent
hs_SVA_DR	chr4:38809804-38810305	chr4:38,821,537-38,822,034	absent
hs_SVA_DR	chr6:108591642-108592138	chr6:109,322,348-109,322,844	likely absent
hs_SVA_DR	chr22:28949865-28950358	chr22:27,249,338-27,249,831	absent
hs_SVA_DR	chr3:47298136-47298632	chr3:48,267,663-48,268,159	absent	chimp pos is panTro5
hs_SVA_DR	chr12:49676785-49677281	chr12:40,080,548-40,081,044	absent
hs_SVA_DR	chr7:99025231-99025727	chr7:99972503-99972999	absent
hs_SVA_DR	chr7:51276262-51276742	chr7:49895976-49896459	absent
hs_SVA_DR	chr9:102831076-102831572	chr9:98876712-98877210	absent
hs_SVA_DR	chr10:53151911-53152404	chr10:49804113-49804606	absent
hs_SVA_DR	chr4:54121396-54121892	chr4:76800390-76800886	absent
hs_SVA_DR	chr17:78510665-78511161	chr17:79988948-79989430	absent
hs_SVA_DR	chr16:308170-308666	chr16:253117-253610	absent
hs_SVA_DR	chr5:138392510-138393006	chr5:139768889-139769384	absent
hs_SVA_DR	chr3:196346501-196346870	chr3:200645574-200645942	absent
hs_SVA_DR	chr1:27614858-27615354	chr1:27287364-27287854	absent
hs_SVA_DR	chr1:153555876-153556366	chr1:131828467-131828960	absent
hs_SVA_DR	chr8:41483246-41483742	chr8:38099919-38100421	absent
hs_SVA_DR	chr1:10089311-10089807	chr1:10151615-10152111	likely absent
hs_SVA_DR	chr13:23432563-23433059	chr13:22385075-22385571	absent
hs_SVA_DR	chr6:156991803-156992296	chr6:158406133-158406626	absent
hs_SVA_DR	chrX:39137768-39138264	chrX:39659276-39659772	likely absent
hs_SVA_DR	chr11:81893409-81893905	chr11:80061064-80061560	absent
hs_SVA_DR	chr10:121973997-121974490	chr10:119672830-119673323	absent
hs_SVA_DR	chr2:172756970-172757466	chr2B:176341889-176342378	absent
hs_SVA_DR	chr5:68358110-68358603	chr5:46176488-46176981	absent
hs_SVA_DR	chr20:31703770-31704267	chr20:29879316-29879812	absent
hs_SVA_DR	chr18:47326773-47327263	chr18:45725117-45725611	absent
hs_SVA_DR	chr20:33061985-33062481	chr20:31287876-31288371	absent
hs_SVA_DR	chr11:62123113-62123606	chr11:60272164-60272656	absent
hs_SVA_DR	chr19:38854147-38854617	chr19:43570566-43571062	absent
hs_SVA_DR	chrX:62613536-62614029	chrX:62930725-62931217	absent
hs_SVA_DR	chr2:64268545-64268976	chr2A:64912240-64912671	absent
hs_SVA_DR	chr6:56689800-56690296	chr6:57615147-57615643	absent
hs_SVA_DR	chr10:105367412-105367905	chr10:102847413-102847909	absent
hs_SVA_DR	chr15:45584624-45585120	chr15:42441225-42441722	absent
hs_SVA_DR	chr14:66158342-66158832	chr14:64792066-64792557	absent
hs_SVA_DR	chr21:46245354-46245849	chr21:30833363-30833858	absent
hs_SVA_DR	chr2:143460372-143460865	chr2B:146743409-146743902	absent
hs_SVA_DR	chr2:135725446-135725942	chr2B:138906030-138906526	absent
hs_SVA_DR	chr1:227321168-227321658	chr1:206321565-206322053	absent
hs_SVA_DR	chr1:237832193-237832689	chr1:216976244-216976740	absent
hs_SVA_DR	chr5:118456993-118457489	chr5:119660580-119661076	absent
hs_SVA_DR	chr1:152228084-152228574	chr1:130459705-130460186	absent
hs_SVA_DR	chr14:59525024-59525520	chr14:58096808-58097295	absent
hs_SVA_DR	chrX:134094686-134095179	chrX:135626231-135626724	absent
hs_SVA_DR	chr19:9791104-9791597	chr19:9868441-9868934	absent
hs_SVA_DR	chr16:31379945-31380441	chr16:31538368-31538864	absent
hs_SVA_DR	chr16:89872777-89873270	chr16:89542843-89543336	likely absent
hs_SVA_DR	chr7:63335108-63335527	chr7:62141089-62141508	absent
hs_SVA_DR	chr22:18523695-18524188	chr22:16936305-16936779	absent
hs_SVA_DR	chr4:183961294-183961784	chr4:186364703-186365193	absent
hs_SVA_DR	chr9:29188033-29188584	chr9:29541861-29542357	absent
hs_SVA_DR	chr11:67244922-67245414	chr11:65439737-65440226	absent
hs_SVA_DR	chr20:42235246-42235736	chr20:40575760-40576234	likely absent
hs_SVA_DR	chr5:77686493-77686989	chr5:37150718-37151214	absent
hs_SVA_DR	chr3:133192319-133192687	chr3:136975371-136975739	absent
hs_SVA_DR	chr8:57015900-57016719	chr8:57,112,887-57,113,074	absent	chimp pos is panTro5
hs_SVA_DR	chr5:138,560,482-138,561,275	chr5:139,938,021-139,938,175	absent
hs_SVA_DR	chr17:56220371-56220864	chr17:57,426,334-57,426,827	absent	chimp pos is panTro5
hs_SVA_DR	chr18:74739969-74740459	chr18:74,784,074-74,784,354	absent	chimp pos is panTro5
hs_SVA_DR	chr2:157307192-157307688	chr2B:46,327,956-46,328,342	absent	chimp pos is panTro5
hs_SVA_DR	chr3:15104079-15104552	chr3:15,428,975-15,429,468	absent	chimp pos is panTro5
hs_SVA_DR	chr1:146705251-146705740	chr1:111,321,880-111,322,371	absent	chimp pos is panTro5
hs_SVA_DR	chr8:42887550-42888046	chr8:42,758,732-42,759,228	absent	chimp pos is panTro5
hs_SVA_DR	chr4:190892486-190892911	chr4:194,449,884-194,450,341	absent	chimp pos is panTro5
hs_SVA_DR	chr4:586233-586729	chr4:605012-605511	likely absent
hs_SVA_DR	chr13:51652550-51653040	chr13:50,806,565-50,807,055	likely absent
hs_SVA_DR	chr5:70846959-70847449	absent	CYUI01015202v1:6691404-6691893
hs_SVA_DR	chr12:95448548-95448893	absent	CYUI01014962v1:11156753-11157098
hs_SVA_DR	chr20:29640782-29641192
hs_SVA_DR	chr18:12979084-12979580
hs_SVA_DR	chr13:19248350-19248890
hs_SVA_DR	chr1:246526726-246527223
hs_SVA_DR	chr20:35755041-35755536
hs_SVA_DR	chr2:36407807-36408303
hs_SVA_DR	chr9:79675089-79675580
hs_SVA_DR	chr17:80334844-80335340
hs_SVA_DR	chr8:57183953-57184449
hs_SVA_DR	chr19:35412355-35412848
hs_SVA_DR	chr4:6757889-6758385
hs_SVA_DR	chr3:113568164-113568652
hs_SVA_DR	chr4:160859529-160860025
hs_SVA_DR	chr5:175678601-175679097
hs_SVA_DR	chr3:196269470-196269966
hs_SVA_DR	chr2:51054763-51055256
hs_SVA_DR	chr17:15882319-15882815
hs_SVA_DR	chr16:49243583-49244079
hs_SVA_DR	chr16:89529585-89530078
hs_SVA_DR	chr17:3368576-3369073
hs_SVA_DR	chr11:59353144-59353639
hs_SVA_DR	chr9:134783767-134784260
hs_SVA_DR	chr1:64881708-64882028
hs_SVA_DR	chr17:475776-476268
hs_SVA_DR	chr17:56150644-56151140
hs_SVA_DR	chr20:35604167-35604643
hs_SVA_DR	chr2:198560178-198560668
hs_SVA_DR	chr9:125630524-125631014
hs_SVA_DR	chr7:8930419-8930915
hs_SVA_DR	chr7:158450348-158450844
hs_SVA_DR	chr19:55510018-55510379
hs_SVA_DR	chr12:57176462-57176938
hs_SVA_DR	chr11:68629314-68629810
hs_SVA_DR	chr1:45342371-45342867
hs_SVA_DR	chr20:19658367-19658864
hs_SVA_DR	chr2:42222822-42223319
hs_SVA_DR	chr14:64503869-64504362
hs_SVA_DR	chr1:219719714-219720210
hs_SVA_DR	chr1:156298151-156298647
hs_SVA_DR	chr8:67145176-67145672
hs_SVA_DR	chr4:78904337-78904833
hs_SVA_DR	chr4:58090851-58091345
hs_SVA_DR	chr2:64036549-64037045
hs_SVA_DR	chr5:42980981-42981474
hs_SVA_DR	chr3:48772376-48772870
hs_SVA_DR	chr1:26923492-26923988
hs_SVA_DR	chr3:75339117-75339607
hs_SVA_DR	chr6:155008890-155009386
hs_SVA_DR	chr8:68263190-68263683
hs_SVA_DR	chr19:42272009-42272521
hs_SVA_DR	chr8:122668759-122669256
hs_SVA_DR	chr4:77344935-77345444
hs_SVA_DR	chr22:35079698-35080194
hs_SVA_DR	chr11:46918948-46919437
hs_SVA_DR	chrX:73787759-73788255
hs_SVA_DR	chr7:7014009-7014502
hs_SVA_DR	chr14:21657128-21657624
hs_SVA_DR	chr7:112192165-112192655
hs_SVA_DR	chr15:73098686-73099180
hs_SVA_DR	chr18:2867371-2867861
hs_SVA_DR	chr6:76150715-76151209
hs_SVA_DR	chr7:22840970-22841466
hs_SVA_DR	chr19:50590091-50590584
hs_SVA_DR	chr15:68426092-68426585
hs_SVA_DR	chr3:142804476-142804970
hs_SVA_DR	chr8:145285731-145286224
hs_SVA_DR	chrX:48082143-48082639
hs_SVA_DR	chr17:3466992-3467486
hs_SVA_DR	chr2:15682255-15682751
hs_SVA_DR	chr4:129003988-129004484
hs_SVA_DR	chr13:33291331-33291827
hs_SVA_DR	chr1:111776321-111776813
hs_SVA_DR	chr8:87705690-87706183
hs_SVA_DR	chr6:30960362-30960858
hs_SVA_DR	chr8:33515070-33515566
hs_SVA_DR	chr2:44293508-44293998
hs_SVA_DR	chr19:20248921-20249414
hs_SVA_DR	chr19:36982549-36983042
hs_SVA_DR	chr2:43904357-43904850
hs_SVA_DR	chr3:131671589-131672082
hs_SVA_DR	chr9:128220515-128221008
hs_SVA_DR	chr1:220639045-220639538
hs_SVA_DR	chr2:135790203-135790696
hs_SVA_DR	chr3:142765179-142765673
hs_SVA_DR	chr6:74369582-74370078
hs_SVA_DR	chr20:32288016-32288506
hs_SVA_DR	chr7:26302143-26302639
hs_SVA_DR	chr2:75952421-75952914
hs_SVA_DR	chr12:12719345-12719841
hs_SVA_DR	chr22:31027012-31027503
hs_SVA_DR	chr22:36687229-36687723
hs_SVA_DR	chr15:75797305-75797798
hs_SVA_DR	chr20:33247359-33247855
hs_SVA_DR	chr19:5702542-5703028
hs_SVA_DR	chr17:40032670-40033159
hs_SVA_DR	chr5:175861320-175861813
hs_SVA_DR	chr3:32211594-32212090
hs_SVA_DR	chr2:54713361-54713854
hs_SVA_DR	chr3:5324924-5325420
hs_SVA_DR	chr1:24262479-24262975
hs_SVA_DR	chr10:72391258-72391745
hs_SVA_DR	chr6:99590246-99590742
hs_SVA_DR	chrX:41472388-41472881
hs_SVA_DR	chr2:32518160-32518672
hs_SVA_DR	chr12:53516137-53516629
hs_SVA_DR	chr12:50255271-50255763
hs_SVA_DR	chr6:144753838-144754334
hs_SVA_DR	chr15:27248386-27248882
hs_SVA_DR	chr8:125443573-125444066
hs_SVA_DR	chr1:35432702-35433191
hs_SVA_DR	chr8:43273782-43274278
hs_SVA_DR	chr7:147498432-147498921
hs_SVA_DR	chr15:78812598-78813093
hs_SVA_DR	chr11:89594270-89594765
hs_SVA_DR	chr1:245938530-245939013
hs_SVA_DR	chr3:122498377-122498867
hs_SVA_DR	chrX:78020936-78021432
hs_SVA_DR	chr11:4158016-4158512
hs_SVA_DR	chr4:13762309-13762606
hs_SVA_DR	chr7:153011145-153011641
hs_SVA_DR	chr13:24546079-24546573
hs_SVA_DR	chr11:59467521-59468014
hs_SVA_DR	chr7:2343093-2343583
hs_SVA_DR	chr21:32956233-32956712
hs_SVA_DR	chr6:29901021-29901517
hs_SVA_DR	chr21:37270410-37270906
hs_SVA_DR	chr6:66879995-66880293
hs_SVA_DR	chr2:3616110-3616606
hs_SVA_DR	chr4:170491837-170492323
hs_SVA_DR	chr13:32574764-32575260
hs_SVA_DR	chr17:21493929-21494425
hs_SVA_DR	chrX:55775971-55776480
hs_SVA_DR	chr14:78459383-78459880
hs_SVA_DR	chr11:107783707-107784197
hs_SVA_DR	chr11:95216073-95216570
hs_SVA_DR	chr12:54881282-54881778
hs_SVA_DR	chr11:59967789-59968272
hs_SVA_DR	chr2:27017584-27018080
hs_SVA_DR	chr11:34008051-34008547
hs_SVA_DR	chr1:98977358-98977852
hs_SVA_DR	chr17:37494294-37494787
hs_SVA_DR	chr1:13624529-13625022
hs_SVA_DR	chr19:20325606-20326101
hs_SVA_DR	chr4:113878190-113878683
hs_SVA_DR	chr1:12963005-12963499
hs_SVA_DR	chr1:179387141-179387637
hs_SVA_DR	chr12:55872263-55872759
hs_SVA_DR	chr1:13403732-13404225
hs_SVA_DR	chr1:197375209-197375705
hs_SVA_DR	chr5:76108997-76109493
hs_SVA_DR	chr6:30443266-30443762
hs_SVA_DR	chr11:89716080-89716575
hs_SVA_DR	chr2:54322043-54322534
hs_SVA_DR	chr5:108327594-108328089
hs_SVA_DR	chr17:29062762-29063258
hs_SVA_DR	chr4:79469709-79470202
hs_SVA_DR	chr1:224288923-224289416
hs_SVA_DR	chr9:136610137-136610633
hs_SVA_DR	chr1:37547231-37547727
hs_SVA_DR	chr9:90372487-90372983
hs_SVA_DR	chr6:48338421-48338909
hs_SVA_DR	chr1:91356743-91357240
hs_SVA_DR	chr1:235472992-235473492
hs_SVA_DR	chr19:50644624-50645113
hs_SVA_DR	chr17:44329760-44330252
hs_SVA_DR	chr2:173403293-173403783
hs_SVA_DR	chr19:58659265-58659757
hs_SVA_DR	chr20:36346026-36346522
hs_SVA_DR	chr9:16976757-16977253
hs_SVA_DR	chr7:23084930-23085426
hs_SVA_DR	chr7:90373343-90373838
hs_SVA_DR	chr11:82844726-82845216
hs_SVA_DR	chr1:90262779-90263275
hs_SVA_DR	chr13:99894008-99894504
hs_SVA_DR	chr9:15234531-15235027
hs_SVA_DR	chrX:76500269-76500765
hs_SVA_DR	chr6:75198752-75199247
hs_SVA_DR	chr17:22241018-22241514
hs_SVA_DR	chr14:83280015-83280465
hs_SVA_DR	chr19:54718164-54718660
hs_SVA_DR	chr2:113853457-113853950
hs_SVA_DR	chr17:47227788-47228281
hs_SVA_DR	chr20:32720979-32721466
hs_SVA_DR	chr4:175613594-175614090
hs_SVA_DR	chr12:122071613-122072109
hs_SVA_DR	chr18:73713370-73713861
hs_SVA_DR	chr9:86343798-86344291
hs_SVA_DR	chr1:179008884-179009380
hs_SVA_DR	chr12:132410297-132410792
hs_SVA_DR	chr9:125473722-125474220
hs_SVA_DR	chr2:204072138-204072520
hs_SVA_DR	chr19:23356323-23356819
hs_SVA_DR	chr3:15203555-15204051
hs_SVA_DR	chr6:33799735-33800230
hs_SVA_DR	chr8:131934475-131934967
hs_SVA_DR	chr16:4824372-4824868
hs_SVA_DR	chr20:60228010-60228505
hs_SVA_DR	chrX:144518148-144518644
hs_SVA_DR	chr11:19880703-19881199
hs_SVA_DR	chr3:197328623-197329119
hs_SVA_DR	chr8:42793877-42794369
hs_SVA_DR	chr5:59726386-59726882
hs_SVA_DR	chr4:57559043-57559536
hs_SVA_DR	chr19:15474472-15474827
hs_SVA_DR	chr7:139204138-139204548
hs_SVA_DR	chr2:171006918-171007414
hs_SVA_DR	chr8:9221901-9222397
hs_SVA_DR	chr15:84490014-84490507
hs_SVA_DR	chrX:42144304-42144798
hs_SVA_DR	chr9:76813071-76813556
hs_SVA_DR	chr2:71388713-71389208
hs_SVA_DR	chr11:91891579-91892070
hs_SVA_DR	chr10:45825545-45826041
hs_SVA_DR	chr13:45255916-45256412
hs_SVA_DR	chr8:94051942-94052435
hs_SVA_DR	chr6:19940886-19941379
hs_SVA_DR	chr17:63934039-63934535
hs_SVA_DR	chr17:1149837-1150330
hs_SVA_DR	chrX:70560544-70561040
hs_SVA_DR	chr3:103249775-103250268
hs_SVA_DR	chr17:37086276-37086772
hs_SVA_DR	chrX:77021189-77021683
hs_SVA_DR	chr17:17814985-17815481
hs_SVA_DR	chr17:3757900-3758374
hs_SVA_DR	chr11:70877854-70878346
hs_SVA_DR	chr1:109078118-109078611
hs_SVA_DR	chr5:115026445-115026938
hs_SVA_DR	chr13:26086040-26086531
hs_SVA_DR	chr1:145668555-145669044
hs_SVA_DR	chr3:58274978-58275475
hs_SVA_DR	chr20:35641494-35641991
hs_SVA_DR	chr5:55668806-55669299
hs_SVA_DR	chr18:6826703-6827199
hs_SVA_DR	chr18:61117021-61117513
hs_SVA_DR	chr5:180197695-180198188
hs_SVA_DR	chr3:179444974-179445467
hs_SVA_DR	chr19:53772656-53773153
hs_SVA_DR	chr4:543651-544144
hs_SVA_DR	chr15:93310718-93311215
hs_SVA_DR	chr12:49118852-49119348
hs_SVA_DR	chr9:112859255-112859745
hs_SVA_DR	chr3:51893171-51893667
hs_SVA_DR	chr14:86295521-86296017
hs_SVA_DR	chr12:122842489-122842982
hs_SVA_DR	chr22:35021274-35021777
	chr10:6,247,954-6,248,428	chr10:6,293,325-6,293,442	CYUI01015268v1:234,467-234,584	gg: likely D1; pt D1 based on panTro5; hs D2a - gene conversion?

## Sheet: shared gg-pt-hs
gorGor5	hg38	panTro4
CYUI01000005v1:9864195-9864760	chr4:30927307-30927877	chr4:30902077-30902647
CYUI01000036v1:2452941-2454451	chr6:32384186-32384905	chr6:32663079-32665224
CYUI01002323v1:33647-34321	chr17:5143040-5143758	chr17:5175251-5175920	maps to identical pos as CYUI01015097v1:1442631-1443288	not detected in chimp and human
CYUI01014913v1:6285304-6286899	chr18:36076918-36078707	chr18:31866545-31868090
CYUI01014916v1:10848810-10850316	chr3:20866160-20867821	chr3:21220754-21222803
CYUI01014934v1:20172221-20173637	chr20:5701360-5702734	chr20:5563293-5564513
CYUI01014941v1:2100546-2102245	chrX:30753351-30754776	chrX:30963539-30965271
CYUI01014941v1:8893883-8895629	chrX:37706639-37708273	chrX:38050195-38051903
CYUI01014942v1:4033840-4035546	chr15:43013854-43015653	chr15:40020035-40021795
CYUI01014957v1:535395-536892	chr9:6622271-6623630	chr9:6696620-6698311
CYUI01014968v1:16254426-16256117	chr14:65633016-65634579	chr14:64729516-64732681
CYUI01015082v1:4126616-4127422	chr15:51293533-51294999	chr15:48518493-48519856
CYUI01015094v1:4811159-4812675	chr15:63098256-63099787	chr15:60493913-60495375
CYUI01015097v1:1442631-1443288	chr17:5143040-5143746	chr17:5175251-5175908	maps to identical pos as CYUI01002323v1:33647-34321
CYUI01015110v1:5372549-5374208	chr19:20175332-20176845	chr19:20501649-20503134
CYUI01015110v1:6657274-6658651	chr19:21510569-21512108	chr19:21609057-21611323
CYUI01015110v1:6703399-6705077	chr19:21550664-21552139	chr19:21652831-21654393
CYUI01015110v1:8395430-8396210	chr19:23365570-23366299	chr19:23367095-23367823
CYUI01015121v1:9298102-9299792	chr3:9939337-9939990	chr3:10145472-10147137
CYUI01015128v1:192041-193475	chr16:46652661-46654157	chr16:45588525-45590377
CYUI01015146v1:1683169-1683937	chr1:11249378-11250365	chr1:10711380-10712256	panTro5/ gap in panTro4
CYUI01015151v1:7227330-7228816	chr12:7199211-7200931	chr12:7438732-7440219
CYUI01015152v1:1336930-1337675	chr12:122708255-122708922	chr12:123552682-123553390
CYUI01015256v1:5848695-5850123	chrX:134838629-134840393	chrX:134710725-134711741	panTro5/ region missing in panTro4
CYUI01015259v1:4158911-4160382	chr7:26147473-26149092	chr7:24739962-24741499
CYUI01015260v1:2454342-2455849	chr19:12467123-12468710	chr19:13166859-13168446	panTro5 - gaps in panTro4
CYUI01015281v1:4798463-4800248	chr15:68963682-68965578	chr15:66483514-66485750
CYUI01015312v1:944636-945054	chr19:48857521-48857939	chr19:53835779-53836200
CYUI01015398v1:1235647-1236297	chr17:34907626-34908282	chr17:22066251-22066916
CYUI01015436v1:913032-914398	chr16:71588850-71590266	chr16:70934257-70936398
CYUI01015461v1:686646-688115	chr16:8114370-8115931	chr16:8227917-8230071
CYUI01015464v1:1055266-1056957	chr17:29532335-29533857	chr17:27534346-27536250
CYUI01015464v1:55899-57210	chr17:30522835-30524231	chr17:26517121-26518559
CYUI01015571v1:81687-82306	chr13:114570030-114570676	chr13_GL392067_random:89311-90173		not detected in chimp
CYUI01015585v1:233599-235117	chr7:64178752-64179248	chr7:62964533-62965027
CYUI01015585v1:374151-375717	chr7:64576810-64578138	chr7:62824478-62826040
CYUI01015635v1:550199-550808	chr17:80247073-80247458	chr17:79689954-79690542
CYUI01015656v1:842863-843170	chr11:6480446-6480754	chr11:6711879-6712187
CYUI01015693v1:760763-762297	chr5:122912737-122914152	chr5:122747116-122747705	panTro5! only 5' end in chimp/ gap
CYUI01015775v1:29324-29911	chr17:3633692-3634279	chr17:3641394-3641981
CYUI01015831v1:401974-402684	chr7:150505711-150506397	chr7:151664284-151665019

## Sheet: shared gg-pt
gorGor5	panTro4
CYUI01000043v1:2288322-2290243	chr1:15722023-15722613
CYUI01014937v1:13195711-13197203	chr6:145572534-145575268
CYUI01014980v1:1338047-1339738	chr14:79461023-79462681
CYUI01014992v1:10904720-10905133	chr15:86266199-86266620
CYUI01015020v1:5690681-5692269	chr3:83074297-83074889
CYUI01015110v1:6759914-6761532	chr19:21685191-21686645
CYUI01015146v1:1484975-1485795	chr1:11585428-11586152
CYUI01015178v1:2550215-2552513	chr4:101696546-101698023
CYUI01015259v1:5176631-5178195	chr7:23739531-23740973
CYUI01015701v1:448994-450711	chr17:10486743-10488574

## Sheet: shared gg-hs
gorGor5	hg38
CYUI01014962v1:11156728-11157098	chr12:95054754-95055117
CYUI01015020v1:6702834-6704424	chr3:82583831-82585707
CYUI01015082v1:3001588-3002885	chr15:50157728-50159108
CYUI01015202v1:6690189-6691893	chr5:71551132-71552855
CYUI01015339v1:2563895-2564559	chr1:27829126-27829775
CYUI01015523v1:593251-594895	chr7:133176912-133178330

## Sheet: shared hs-pt
hg19	panTro4
chr1:100289471-100289964	chr1:100644241-100644734
chr1:10089311-10089807	chr1:10151615-10152111
chr1:109719247-109719740	chr1:109907795-109908091
chr1:112072010-112072503	chr1:125290698-125291191
chr1:13499925-13500417	chr1:13464755-13465247	elements lift over to same position in panTro4
chr1:13720757-13721249	chr1:13464755-13465247	elements lift over to same position in panTro4
chr1:146705251-146705740	chr1:111321880-111322371	chimp pos is panTro5
chr1:152228084-152228574	chr1:130459705-130460186
chr1:152443900-152444393	chr1:130679520-130680013
chr1:153555876-153556366	chr1:131828467-131828960
chr1:154260391-154260887	chr1:132544136-132544632
chr1:176027407-176027893	chr1:154572209-154572706
chr1:182408409-182408905	chr1:161015127-161015623
chr1:199872995-199873485	chr1:178633628-178634118
chr1:202420321-202420811	chr1:181236358-181236826
chr1:226302017-226302513	chr1:205290511-205291007
chr1:227321168-227321658	chr1:206321565-206322053
chr1:237832193-237832689	chr1:216976244-216976740
chr1:247196095-247196269	chr1:226517403-226517575
chr1:27614858-27615354	chr1:27287364-27287854
chr1:33974263-33974758	chr1:33699727-33700223
chr1:38362909-38363402	chr1:38134738-38135119
chr1:46205515-46206007	chr1:46098154-46098635
chr1:52647925-52648421	chr1:52586316-52586809
chr1:53334933-53335429	chr1:53309017-53309513
chr10:105367412-105367905	chr10:102847413-102847909
chr10:121973997-121974490	chr10:119672830-119673323
chr10:12564213-12564709	chr10:12696681-12697177
chr10:53151911-53152404	chr10:49804113-49804606
chr10:73634922-73635417	chr10:70403821-70404235
chr11:106187425-106187921	chr11:104156609-104157105
chr11:111897065-111897551	chr11:109932138-109932624
chr11:60933246-60933742	chr11:58992581-58993077
chr11:62123113-62123606	chr11:60272164-60272656
chr11:65529680-65530175	chr11:63710239-63710739
chr11:67244922-67245414	chr11:65439737-65440226
chr11:70140676-70141173	chr11:70189354-70189847	chimp pos is panTro5
chr11:73283424-73283918	chr11:71314106-71314600
chr11:73839613-73840103	chr11:71887272-71887759
chr11:76644343-76644839	chr11:74711250-74711746
chr11:81893409-81893905	chr11:80061064-80061560
chr12:111945468-111945959	chr12:111948943-111949421
chr12:121169457-121169951	chr12:121351435-121351929
chr12:49676785-49677281	chr12:40080548-40081044
chr12:57900654-57901147	chr12:31845379-31845872
chr12:64080875-64081364	chr12:25581731-25582217
chr13:23432563-23433059	chr13:22385075-22385571
chr13:27379825-27380319	chr13:26360679-26361175
chr13:51652550-51653040	chr13:50806565-50807055
chr13:81676648-81677123	chr13:81131753-81132228
chr14:50288531-50289007	chr14:48735879-48736119
chr14:59525024-59525520	chr14:58096808-58097295
chr14:66158342-66158832	chr14:64792066-64792557
chr14:67808405-67808900	chr14:66478836-66479331
chr14:80753466-80753962	chr14:79618181-79618677
chr14:85818399-85818893	chr14:84768057-84768553
chr15:41613625-41614121	chr15:38225351-38225847
chr15:45584624-45585120	chr15:42441225-42441722
chr16:308170-308666	chr16:253117-253610
chr16:31181127-31181551	chr16:31337097-31337521
chr16:31379945-31380441	chr16:31538368-31538864
chr16:3320818-3321314	chr16:3308506-3309002
chr16:66665337-66665833	chr16:65866910-65867408
chr16:68196667-68197153	chr16:67454882-67455365
chr16:89872777-89873270	chr16:89542843-89543336
chr17:19379518-19380013	chr17:36528351-36528847
chr17:26786286-26786776	chr17:28623388-28623875
chr17:26930508-26930984	chr17:28479032-28479508
chr17:56220371-56220864	chr17:57426334-57426827	chimp pos is panTro5
chr17:57470891-57471387	chr17:58115556-58116024
chr17:78510665-78511161	chr17:79988948-79989430
chr17:79585734-79586226	chr17:81090172-81090665
chr18:13097660-13098156	chr18:3436251-3436747
chr18:19171647-19172144	chr18:17247051-17247548
chr18:47326773-47327263	chr18:45725117-45725611
chr18:74739969-74740459	chr18:74784074-74784354	chimp pos is panTro5
chr19:20174351-20174690	chr19:20398295-20398622
chr19:38854147-38854617	chr19:43570566-43571062
chr19:8850575-8851071	chr19:8897619-8898115
chr19:9791104-9791597	chr19:9868441-9868934
chr2:128111322-128111818	chr2B:128047894-128048390
chr2:135725446-135725942	chr2B:138906030-138906526
chr2:136463968-136464460	chr2B:139657176-139657837
chr2:143460372-143460865	chr2B:146743409-146743902
chr2:153017515-153018011	chr2B:156,362,575-156,362,951
chr2:157307192-157307688	chr2B:46327956-46328342	chimp pos is panTro5
chr2:163327259-163327755	chr2B:166766570-166767058
chr2:170431047-170431533	chr2B:173980952-173981438
chr2:172756970-172757466	chr2B:176341889-176342378
chr2:191294951-191295444	chr2B:195090939-195091432
chr2:203399004-203399497	chr2B:93201211-93201726	chimp pos is panTro5
chr2:25763432-25763903	chr2A:25878748-25879223
chr2:32425426-32425902	chr2A:32680702-32681179
chr2:3369274-3369682	chr2A:4911491-4911899
chr2:38982415-38982908	chr2A:39322508-39323001
chr2:55933050-55933547	chr2A:56570365-56570861
chr2:64268545-64268976	chr2A:64912240-64912671
chr20:13741531-13742024	chr20:13746842-13747334
chr20:18175523-18176019	chr20:18264106-18264602
chr20:31703770-31704267	chr20:29879316-29879812
chr20:31772338-31772831	chr20:29955390-29955884
chr20:32289627-32290120	chr20:30472869-30473362
chr20:33061985-33062481	chr20:31287876-31288371
chr20:41962001-41962498	chr20:40293253-40293747
chr20:42235246-42235736	chr20:40575760-40576234
chr21:46245354-46245849	chr21:30833363-30833858
chr22:18523695-18524188	chr22:16936305-16936779
chr22:24460998-24461494	chr22:22579531-22580028
chr22:28949865-28950358	chr22:27249338-27249831
chr22:38183110-38183603	chr22:36435828-36436319
chr3:121408001-121408494	chr3:125,059,008-125,059,501
chr3:12890553-12891039	chr3:13064618-13065104	pt assembly inconclusive
chr3:129057329-129057815	chr3:132768775-132769261
chr3:133192319-133192687	chr3:136975371-136975739
chr3:136916721-136917217	chr3:140715534-140716031
chr3:15104079-15104552	chr3:15428975-15429468	chimp pos is panTro5
chr3:196346501-196346870	chr3:200645574-200645942
chr3:47005945-47006441	chr3:47664749-47665245
chr3:47298136-47298632	chr3:48,267,663-48,268,159	chimp pos is panTro5
chr3:47993881-47994129	chr3:48689838-48690088
chr3:48524524-48525020	chr3:49230416-49230880
chr3:51345666-51346162	chr3:52123262-52123758
chr3:5154933-5155409	chr3:5200191-5200667
chr4:153787041-153787533	chr4:155905545-155906038
chr4:183961294-183961784	chr4:186364703-186365193
chr4:190892486-190892911	chr4:194449884-194450341	chimp pos is panTro5
chr4:38809804-38810305	chr4:38821537-38822034
chr4:390063-390557	chr4:410013-410489
chr4:40148548-40149045	chr4:40182685-40183152
chr4:54121396-54121892	chr4:76800390-76800886
chr4:586233-586729	chr4:605012-605511
chr5:118456993-118457489	chr5:119660580-119661076
chr5:132318101-132318597	chr5:133638245-133638738
chr5:138,560,482-138,561,275	chr5:139,938,021-139,938,175
chr5:138392510-138393006	chr5:139768889-139769384
chr5:39273248-39273420	chr5:75863109-75863281
chr5:53677566-53678059	chr5:61123519-61124008
chr5:62379062-62379555	chr5:52224050-52224543
chr5:67618950-67619443	chr5:46940640-46941096
chr5:68358110-68358603	chr5:46176488-46176981
chr5:77686493-77686989	chr5:37150718-37151214
chr5:81278399-81278885	chr5:33442156-33442641
chr6:100097426-100097919	chr6:100562477-100562970
chr6:108591642-108592138	chr6:109322348-109322844
chr6:112369062-112369558	chr6:113165163-113165659
chr6:155286750-155287246	chr6:159,149,330-159,149,824	chimp pos is panTro5
chr6:156991803-156992296	chr6:158406133-158406626
chr6:56689800-56690296	chr6:57615147-57615643
chr7:51276262-51276742	chr7:49895976-49896459
chr7:63335108-63335527	chr7:62141089-62141508
chr7:99025231-99025727	chr7:99972503-99972999
chr8:103941064-103941550	chr8:101256046-101256532
chr8:37785720-37786214	chr8:34456320-34456814
chr8:41483246-41483742	chr8:38099919-38100421
chr8:42887550-42888046	chr8:42758732-42759228	chimp pos is panTro5
chr8:57015900-57016719	chr8:57,112,887-57,113,074	chimp pos is panTro5
chr9:102831076-102831572	chr9:98876712-98877210
chr9:125818779-125819263	chr9:122103731-122104218
chr9:131542932-131543425	chr9:127,953,506-127,953,999
chr9:29188033-29188584	chr9:29541861-29542357
chr9:88188892-88189380	chr9:84239284-84239773
chr9:94989104-94989600	chr9:91035397-91036487
chrX:102358794-102359290	chrX:103649605-103650101
chrX:122868336-122868832	chrX:124250800-124251296
chrX:12982042-12982538	chrX:12829879-12831736	chimp pos is panTro5
chrX:130461703-130462189	chrX:131958529-131959015
chrX:134094686-134095179	chrX:135626231-135626724
chrX:39137768-39138264	chrX:39659276-39659772
chrX:62613536-62614029	chrX:62930725-62931217
chrX:69591098-69591338	chrX:70082306-70082546
chrX:70671347-70671839	chrX:71180656-71181149
chrX:79968693-79969189	chrX:80466428-80466922
chrX:84978265-84978755	chrX:85715372-85715862
chrY:14990971-14991466	chrY:20381208-20381704	Y not present in gorGor5
