# Supplementary material for: Phylogenomic analysis reveals splicing as a mechanism of parallel evolution of non-canonical SVAs in hominine primates
Source: Mob DNA. 2018 Sep 17;9:30. doi: 10.1186/s13100-018-0135-2 (PMC6139936; doi:10.1186/s13100-018-0135-2)
Supplement: Supplementary file 3 — Consensus sequences of the SINE-R domains of SVA_D subfamilies in gorilla (gg), chimpanzee (pt) and humans (hs). (TXT 31 kb) [file 13100_2018_135_MOESM3_ESM.txt]

>gg_SVA_D1
CAGCTCATTGAGAACGGGCCATGATGACAATGGCGGTTTTGTGGAATAGAAAA--GGGGG
AAAGGTGGGGAAAAGATTGAGAAATCGGATGGTTGCTGTGTCTGTGTAGAAAGAAGTAGA
CATGGGAGACTTTTCATTTTGTTCTGTACTAAGAAAAA-TTCTTCTGCCTTGGGATCCTG
TTGATCTATGACCTTACCCCC-AACCCTGTGCTCTCTGAAACATGTGCTGTGTCCACTCA
GGGTTAAATGGATTAAGGGCGGTGCAAGATGTGCTTTGTTAAACAGATGCTTGAAGGCAG
CATGCTCGTTAAGAGTCATCACCACTCCCTAATCTCAAGTACCCAGGGACACAAACACTG
CGGAAGGCCGCAGGGTCCTCTGCCTAGGAAAACCAGAGACCTTTGTTCACTTGTTTATCT
GCTGACCTTCCCTCCACTATTGTCCTATGACCCTGCCAAATCCCCCTCTGCGAGAAACAC
CCAAGAATGATCAATAAA
>gg_SVA_D2a
CAGCTCATTGAGAACGGGCCATGATGACAATGGCGGTTTTGTGGAATAGAAAA--GGGGG
CAAGGTGGGGAAAAGATTGAGAAATCGGAAGGTTGCTGTGTCTGTGTAGAAAGAAGTAGA
CATGGGAGACTTTTCATTTTGTTCTGTACTAAGAAAAA-TTCTTCTGCCTTGGGATCCTG
TTGATCTATGACCTTACCCCC-AACCCTGTGCTCTCTGAAACATGTGCTGTGTCCACTCA
GGGTTAAATGGATTAAGGGCGGTGCAAGATGTGCTTTGTTAAACAGATGCTTGAAGGCAG
CATGCTCGTTAAGAGTCATCACCACTCCCTAATCTCAAGTACCCAGGGACACAAACACT-
-------------------CTGCCTAGGAAAACCAGAGACCTTTGTTCACTTGTTTGTCT
GCTGACCTTCCCTCCACTACTGTCCTATGACCCTGCCAAATCCCCCTCTGCGAGAAACAC
CCAAGAATGATCAATAAA
>gg_SVA_D2b
CAGCTCATTGAGAACGGGCCATGATGACAATGGCGGTTTTGTGGAATAGAAAG--GGGGG
AAAGGTGGGGAAAAGATTGAGAAATCGGATGGTTGCTGTGTCTGTGTAGAGGGAGGTAGA
CATGGGAGACTTTTCATTTTGTTCTGTACTAAGAAAAA-TTCTTCTGCCTTGGGATCCTG
TTGATCTATGACCTTACCCCC-AACCCTGTGCTCTCTGAAACATGTGCTGTGTCCACTCA
GGGTTAAATGGATTAAGGGCGGTGCAAGATGTGCTTTGTTAAACAGATGCTTGAAGGCAG
CATGCTCGTTAAGAGTCATCACCACTCCCTAATCTCAAGTACCCAGGGACACAAACACT-
-------------------CTGCCTAGGAAAACCAGAGACCTTTGTTCACTTGTTTATCT
GCTGACCTTCCTTCCACTATTGTCCTATGACCCTGCCAAATCCCCCTCTGCGAGAAACAC
CCAAGAATGATCAATAAA
>gg_SVA_DR
CAGCTCATTGAGAACGGGCCATGATGACAATGGCGGTTTTGTGGAATAGAAAG--GGGGG
AAAGGTGGGGAAAAGATTGAGAAATCGGATGGTTGCCGTGTCTGTGTAGAAAGAAGTAGA
CATGGGAGACTTTTCATTTTGTTCTGTACTAAGAAAAA-TTCTTCTGCCTTGGGATCCTG
TTGATCTGTGACCTTACCCCC-AACCCTGTGCTCTCTGAAACATGTGCTGTGTCCACTCA
GGGTTAAATGGATTAAGGGCGGTGCAAGATGTGCTTTGTTAAACAGATGCTTGAAGGCAG
CATGCTCGTTAAGAGTCATCACCACTCCCTAATCTCAAGTACCCAGGGACACAAACACTG
CGGAAGGCCGCAGGGTCCTCTGCCTAGGAAAACCAGAGACCTTTGTTCACTTGTTTATCT
GCTGACCTTCCCTCCACTATTGTCCTATGACCCTGCCAAATCCCCCTCTGCGAGAAACAC
CCAAGAATGATCAATAAA
>gg_SVA_DRa
CAGCTCATTGAGAACGGGCCATGATGACAATGGCGGTTTTGTGGAATAGAAAG--GGGGG
AAAGGTGGGGAAAAGATTGAGAAATCGGATGGTTGCCGTGTCTGTGTAGAAAGAAGTAGA
CATGGGAAACTTTTCATTTTGTTCTGTACTAAGAAAAA-TTCTTCGGCCTTGGGATCCTG
TTGATCTGTGACCTTACCCCC-AACCCTGTGCTCTCTGAAACATGTGCTGTGTCCACTCA
GGGTTAAATGGATTAAGGGCGGTGCAAGATGTGCTTTGTTAAACAGATGCTTGAAGGCAG
CATGCTCGTTAAGAGTCATCACCACTCCCTAATCTCAAGTACCCAGGGACACAAACACTG
CGGAAGGCCGCAGGGTCCTCTGCCTAGGAAAACCAGAGACCTTTGTTCACTTGTTTATCT
GCTGACCTTCCCTCCACTATTGTCCTATGACCCTGCCAAATCCCCCTCTGTGAGAAACAC
CCAAGAATGATCAATAAA
>gg_SVA_DRb
CGGCTCATTGGGGACGGGCCATGATGACAATGGCGGTTTTGTGGAATAGAAAG--GCGGG
AAGGGTGGGGAAAAGATTGAGAAATCGGATGGTTGCCGGGTCTGTGTGGAGAGAAGTAGA
CATGGGAGACTTTTCATTTTGTTCTGTACCAAGAAAAA-TTCTTCTGCCTTGGGATCCTG
TTGATCTGTGACCTTACCCCC-AACCCTGTGCTCTCTGAAACATGTGCTGTGTCCACTCA
GGGTTAAATGGATTAAGGGCGGTGCAAGATGTGCTTTGTTAAACAGATGCTTGAAGGCAG
CATGCTCGTTAAGAGTCATCACCACTCCCTAATCTTAAGTACCCAGGGACACAAACACTG
CGGAAGGCCGCAGGGTCCTCTGCCTAGGAAAACCAGAGACCTTTGTTCACTTGTTTATCT
GCTGACCTTCCCTCCACTATTGTCCTATGACCCTGCCAAATCCCCCTCTGCGAGAAACAC
CCAAGAATGATCAATAAA
>gg_SVA_DRc
CAGCTCATTGAGAACGGGCCGGGATGACAATGGCGGTTTTGTGGAATAGAAAG--GGGGG
AAAGGTGGGGAAAAGATTGAGAAATCGGATGGTTGCCGTGTCTGTGTAGAAAGAAGTAGA
CATGGGAGACTTTTCATTTTGTTCTGTACTAAGAAAAA-TTCTTCTGCCTTGGGATCCTG
TTGATCGGTGACCTTACCCCC-AACCCTGTGCTCTCTGAAACATGTGCTGTGTCCACTCA
GGGTTAAATGGATTAAGGGCGGTGCAAGATGTGCTTTGTTAAACAGATGCTTGAAGGCAG
CATGCTCGTTAAGAATCATCACCACTCCCTAATCTCAAGTACCCAGGGACACAAACACTG
CGGAAGGCCGCAGGGTCCTCTGCCTAGGAAAACCAGAGACCTTTGTTCACTTGTTTATCT
GCTGACCTTCCCTCCACTATTGTCCTATGACCCTGCCAAATCCCCCTCTGCGAGAAACAC
CCAAGAATGATCAATTAA
>gg_SVA_D3
CAGCTCATTGAGAACGGGCCATGATGACAATGGCGGTTTTGTGGAATAGAAAG--GGGGG
AAAGGTGGGGAAAAGATTGAGAAATCGGATGGTTGCCGTGTCTGTGTAGAAAGAGGTAGA
CATGGGAGACTTTTCATTTTGTTCTGTACTAAGAAAAA-TTCTTCTGCCTTGGGATCCTG
TTGATCTGTGACCTTACCCCC-AACCCTGTGCTCTCTGAAACATGTGCTGTGTCCACTCA
GGGTTAAATGGATTAAGGGCGGTGCAAGATGTGCTTTGTTAAACAGATGCTTGAAGGCAG
CATGCTCGTTAAGAGTCATCACCACTCCCTAATCTCAAGTACCCAGGGACACAAACACTG
CGGAAGGCCGCAGGGTCCTCTGCCTAGGAAAACCAGAGACCTTTGTTCACTTGTTTATCT
GCTGACCTTCCCTCCACTATTGTCCTATGACCCTGCCAAATCCCCCTCTGCGAGAAACAC
CCAAGAATGATCAATAAA
>gg_SVA_D3a
CAGCTCATTGAGAACGGGCCATGATGACAATGGCGGTTTTGTGGAGTAGAAAG--GGGGG
AGAGGTGGGGAAAAGATTGAGAAATCGGATGGTTGCCGTGTTTGTGTAGAAGGAGGTAGA
CATGGGAGACTTTTCATTTTGTTCTGTACTAAGAAAAA-TTCTTCTGCCTTGGGATCCTG
TTGATCTGTGACCTTACCCCC-AACCCTGTGCTCTCTGAAACATGTGCTGTGTCCACTCA
GGGTTAAATGGATTAAGGGCGGTGCAAGATGTGCTTTGTTAAACAGATGCTTGAAGGCAG
CATGCTCGTTAAGAGTCATCACCACTCCCTAATCTCAAGTACCCAGGGACACAAACACTG
CGGAAGGCCGCAGGGTCCTCCGCCTAGGAAAACCAGAGACCTTTGTTCACTTGTTTATCT
GCTGACCTTCCCTCCACTATTGTCCTGTGACCCTGCCAAATCCCCCTCTGTGAGAAACAC
CCAAGAATGATCAATTAA
>gg_SVA_D3b
CAGCTCATTGAGAACGGGCCATGATGACAATGGCGGTTTTGTGGAATAGAAAG--GGGGG
AAAGGTGGGGAAAAGATTGAGAAATCGGATGGTTGCCGTGTCTGTGTAGAAAGAGGTAGA
CATGGGAGACTTTTCATTTTGTTCTGTACTAAGAAAAA-TTCTTCTGCCTTGGGATCCTG
TTGATCTGTGACCTTACCCCC-AACCCTGTGCTCTCTGAAACATGTGCTGTGTCCACTCA
GGGTTGAATGGATTAAGGGCGGTGCAAGATGTGCTTTGTTAAACAGATGCTTGAAGGCAG
CATGCTCGTTAAGAGTCATCACCACTCCCTAATCTCAAGTACCCAGGGACACAAACACTG
CGGAAGGCCGCAGGGTCCTCTGCCTAGGAAAACCAGAGAACTTTGTTCACTTGTTTATCT
GCTGACCTTCCCTCCACTATTGTCCTGTGACCCTGCCAAATCCCCCTCTGCGAGAAACAC
CCAAGAATGATCAATAAA
>gg_SVA_D3c
CAGCTCATTGAGAACGGGCCATGATGACAATGGCGGTTTTGTGGAATAGAAAG--GGGGG
AAAGGTGGGGAAAAGATTGAGAAATCGGATGGTTGCCGTGTCTGTGTAGAAAGAGGTAGA
CATGGGAGACTTTTCATTTTGTTCTGTACTAAGAAAAA-TTCTTCTGCCTTGGGATCCTG
TTGATCTGTGACCTTACCCCC-AACCCTGTGCTCTCTGAAACATGTGCTGTATCCACTCA
GGGTTGAATGGATTAAGGGCGGTGCAAGATGTGCTTTGTTAAACAGATGCTTGAAGGCAG
CATGCTCGTTAAGAGTCATCACCACTCCCTAATCTCAAGTACCCAGGGACACAAACACTG
CGGAAGGCCGCAGGGCCCTCTGCCTAGGAAAACCAGAGACCTTTGTTCACTTGTTTATCT
GCTGACCTTCCCTCCACTATTGTCCTATGACCCTGCCAAATCCCCCTCTGTGAGAAACAC
CCAAGAATGATCAATAAA
>gg_SVA_D4
CAGCTCATTGAGAACGGGCCATGATGACAATGGCGGTTTTGTGGAATAGAAAG--GGGGG
AAAGGTGGGGAAAAGATTGAGAAATCGGATGGTTGCCGTGTCTGTGTAGAAAGAGGTAGA
CATGGGAGACTTTTCATTTTGTTCTGTACTAAGAAAAA-TTCTTCTGCCTTGGGATCCTG
TTGATCTGTGACCTTACCCCC-AACCCTGTGCTCTCTGAAACATGTGCTGTATCCACTCA
GGGTTGAATGGATTAAGGGCGGTGCAAGATGTGCTTTGTTAAACAGATGCTTGAAGGCAG
CATGCTCGTTAAGAGTCATCACCACTCCCTAATCTCAAGTACCCAGGGACACAAACACTG
CGGAAGGCCGCAGGGTCCTCTGCCTAGGAAAACCAGAGAACTTTGTTCACTTGTTTATCT
GCTGACCTTCCCTCCACTATTGTCCTGTGACCCTGCCAAATCCCCCTCTGCGAGAAACAC
CCAAGAATGATCAATAAA
>gg_SVA_D4a
CAGCTCATTGAGAACGGGCCATGATGACAATGGCGGTTTTGTGGAATAGAAAG--GGGGG
AAAGGTGGGGAAAAGATTGAGAAATCAGATGGTTGCCGTGTCTGTGTAGAAAGAGGTAGA
CATGGGAGACTTTTCATTTTGTTCTGTACTAAGAAAAA-TTCTTCTGCCTTGGGATCCTG
TTGATCTGTGACCTTACCCCC-AACCCTGTGCTCTCTGAAACATGTGCTGTATCCACTCA
GGGTTGAATGGATTAAGGGCGGTGCAAGATGTGCTTTGTTAAACAGATGCTTGAAGGCAG
CATGCTCGTTAAGAGTCATCACCACTCCCTAATCTCAAGTACCCAGGGACACAAACACTG
CGGAAGGCCGCAGGGTCCTCTGCCTAGGAAAACCAGAGAACTTTGTTCACTTGTTTATCT
GCTGACCTTCCCTCCACTGTTGTCCTGTGACCCTGCCAAGTCCCCCTCTGCGAGAAACAC
CCAAGAATGATCAATAAA
>gg_SVA_D4b
CAGCTCATTGAGAACGGGCCATGATGACAATGGCGGTTTTGTGGAATAGAAAG--GGGGG
AAAGGTGGGGAAAAGATTGAGAAATCGGATGGTTGCCGTGTCTGTGTAGAAAGAGGTAGA
CATGGGAGACTTTTCATTTTGTTCTGTACTAAGAAAAAATTCTTCTGCCTTGGGATCCTG
TTGATCTGTGACCCTACCCCC-AACCCTGTGCTCTCTGAAACATGTGCTGTATCCACTCA
GGGTTGAATGGATTAAGGGCGGTGCAAGATGTGCTTTGTTAAACAGATGCTTGAAGGCAG
CATGCTCGTTAAGAGCCATCACCACTCCCTAATCTCAAGTACCCAGGGACACAAACACTG
CGGAAGGCCGCAGGGTCCTCTGCCTAGGAAAACCAGAGAACTTTGTTCACTTGTTTATCT
GCTGACCTTCCCTCCACTATTGTCCTGTAACCCTGCCAAATCCCCCTCTGCGAGAAACAC
CCAAGAATGATCAATAAA
>gg_SVA_D4c
CAGCTCATTGAGAACGGGCCATGATGACAATGGCGGTTTTGTGGAATGGAAAG--GGGGG
AAAGGTGGGGAAAAGATTGAGAAATCGGATGGTTGCCGTGTCTGTGTAGAAAGAGGTAGA
CATGGGAGACTTTTCATTTTGTTCTGTACTAAGAAAAAATTCTTCTGCCTTGGGATCCTG
TTGATCTGTGACCCTACCCCC-AACCCTGTGCTCTCTGAAACATGTGCTGTATCCACTCA
GGGTTGAATGGATTAAGGGCGGTGCAAGATGTGCTTTGTTAAACAGATGCTTGAAGGCAG
CATGCTCGTTAAGAGCCATCACCACTCCCTAATCTCAAGTACCCAGGGACACAAACACTG
CGGAAGGCCGCAGGGTCCTCTGCCTAGGAAAACCAGAGAACTTTGTTCACTTGTTTATCT
GCTGACCTTCCCTCCACTATTGTCCTGTAACCCTGCCAAATCCCCCTCTGCGAGAAACAC
CCAAGAATGATCAATAAA
>gg_SVA_D4d
CAGCTCATTGAGAGCGGGCCATGATGACAATGGCGGTTTTGTGGAGTGGAAGG--GGGGG
AAAGGTGGGGAAAGGATTGAGAGGTCGGATGGTTGCCGCGTCTGTGTGGAGGGAGGTAGA
CATGGGAGACTTTTC-------TCTGTACTAAGAAAAAATTCTTCTGCCTTGGGATCCTG
TTGATCTGTGACCCTACCCCC-AACCCTGTGCTCTCTGAAACATGTGCTGTATCCACTCA
GGGTTGAATGGATTAAGGGCGGTGCAAGATGTGCTTTGTTAAACAGATGCTTGAAGGCAG
CATGCTCGTTAAGAGTCATCACCACTCCCTAATCTCAAGTACCCAGGGACACAAACACTG
CGGAAGGCCGCAGGGTCCTCTGCCTAGTAAAACCAGAGAACTTTGTTCACTTGTTTATCT
GCTGACCTTCCCTCCACTATTGTCCTGTAACCCTGCCAAATCCCCCTCTCCGAGAAACAC
CCAAGAATGATCAATAAA
>gg_SVA_D4e
CAGCTCATTGAGAACGGGCCATGATGACAATGGCGGTTTTGTGGAATGGAAAG--GGGGG
AAAGGTGGGGAAAAGATTGAGAAATCGGATGGTTGCCGTGTCTGTGTAGAAAGAGGTAGA
CATGGGAGACTTTTCATTTTGTTCTGTACTAAGAAAAAATTCTTCTGCCTTGGGATCCTG
TTGATCTGTGACCCTACCCCC-AACCCTGTGCTCTCTGAAACATGTGCTGTATCCACTCA
GGGTTGAATGGATTAAGGGCGGTGCAAGATGTGCTTTGTTAAACAGATGCTTGAAGGCAG
CATGCTCGTTAAGAGCCATCACCACTCCCTAATCTCAAGTACCCAGGGACACAAACACTG
CGGAAGGCCGCAGGGTCCTCTGCCTAGGAAAACCAGAGAACTTTGTTCACTTGCTTATCT
GCTGACCTTCCCTCCACTATTGTCCTGTAACCCTGCCAAATCCCCCTCTGCGAGAAACAC
CCAAGAATGATCAATAAA
>gg_SVA_D4f
CAGCTCATTGAGAACGGGTCATGATGACAATGGCGGTTTTGTGGAATGGAAAG--GGGGG
AAAGGTGGGGAAAAGATTGAGAAATCGGATGGTTGCCGTGTCTGTGTAGAAAGAGGTAGA
CATGGGAGACTTTTCATTTTGTTCTGTACTAAGAAAAAATTCTTCTGCCTTGGGATCCTG
TTGATCTGTGACCCTACCCCC-AACCCTGTGCTCTCTGAAACATGTGCTGTATCCACTCA
GGGTTGAATGGATTAAGGGCGGTGCAAGATGTGCTTTGTTAAACAGATGCTTGAAGGCAG
CATGCTCGTTAAGAGCCATCACCACTCCCTAATCTCAAGTACCCAGGGACACAAACACTG
CGGAAGGCCGCAGGGTCCTCTGCCTAGGAAAACCAGAGAACTTTGTTCACTTGCTTATCT
GCTGACCTTCCCTCCACTATTGTCCTGTAACCCTACCAAATCCCCCTCTGCGAGAAACAC
CCAAGAATGATCAATAAA
>gg_SVA_D4g
CAGCTCATTGAGAACGGGTCATGATGACAATGGCGGTTTTGTGGAATGGAAAG--GGGGG
AAAGGTGGGGAAAAGATTGAGAAATCGGATGGTTGCCGTGTCTGTGTAGAAAGAGGTAGA
CATGGGAGACTTTTCATTTTGTTCTGTACTAAGAAAAAATTCTTCTGCCTTGGGATCCTG
TTGATCTGTGACCCTACCCCC-AACCCTGTGCTCTCTGAAACATGTGCTGTATCCACTCA
GGGTTGAATGGATTAAGGGCGGTGCAAGATGTGCTTTGTTAAACAGATGCTTGAAGGCAG
CATGCTCGTTAAGAGCCATCACCACTCCCTAATCTCAAGTACCCAGGGACACAAACACTG
CGGAAGGCCGCAGGGTCCTCTGCCTAGGGAAACCAGAGAACTTTGTTCACTTGCTTATCT
GCTGACCTTCCCTCCACTATTGTCCTGTAACCCTACCAAATCCCCCTCTGCGAGAAACAC
CCAAGAATGATCAATAAA
>gg_SVA_D4h
CAGCTCATTGAGAACGGGTCATGATGACAATGGCGGTTTTGTGGAATGGAAAG--GGGGG
AAAGGTGGGGAAAAGATTGAGAAATTGGATGGTTGCCGTGTCTGTGTGGAAAGAGGTAGA
CATGGGAGACTTTTCATTTTGTTCTGTACTAAGAAAAAATTCTTCTGCCTTGGGATCCTG
TTGATCTGTGACCCTACCCCC-AACCCTGTGCTCTCTGAAACATGTGCTGTATCCACTCA
GGGTTGAATGGATTAAGGGCGGTGCAAGATGTGCTTTGTTAAACAGATGCTTGAAGGCAG
CATGCTCGTTAAGAGCCATCACCACTCCCTAATCTCAAGTACCCAGGGACACAAACACTG
CGGAAGGCCGCAGGGTCCTCTGCCTAGGAAAACCAGAGAACTTTGTTCACTTGCTTATCT
GCCGACCTTCCCTCCACTATTGTCCTGTAACCCTGCCAAATCCCCCTCTGCGAGAAACAC
CCAAGAATGATCAATAAA
>gg_SVA_D5a
CAGCTCATTGAGAGCGGGCCATGAAGACAATGGCGGTTTTGTGGAATAGAAAG--GGGAG
AAAGGTGGGGAAAAGATTGAGAAATCGGATGGTTGCCGTGTCTGTGTAGAAAGAGGTAGA
CATGGGAGACTT--CATTTTGTTCTGTACTAAGAAAAA-TTCTTCTGCCTTGGGATCCTG
TTGATCTGTGACCTTACCCCC-AACCCTGTGCTCTCTGAAACATGTGCTGTATCCACTCA
GGGTTGAATGGATTAAGGGCGGTGCAAGATGTGCTTTGTTAACCAGATGTTTGAAGGCAG
CATGCTCGTTAAGAGTCATCACCACTCCCTAATCTCAAGTACCCAGGGACACAAACACTG
CGGAAGGCCGCAAGGTCCTCTGCCTAGGAAAACCAGAGAACTTTGTTCACTTGTTTATCT
GCTGACCTTCCCTCCACTATTGTCCTGTGACCCTGCCAAATCCCCCTCTGCAAGAAACAC
CCAAGAATGATCAATAAA
>gg_SVA_D5b
CAGCTCATTGAGAACGGGCCATGAAGACAATGGCGGTTTTGTGGAATAGAAAG--GGGAG
AAAGGTGGGGAAAAGATTGGGAAATCGGATGGTTGCCGTGTCTGTGTAGAAAGAGGTAGA
CATGGGAGACTT--CATTTTGTTCTGTACTAAGAAAAA-TTCTTCTGCCTTGGGATCCTG
TTGATCTGTGACCTTACCCCC-AACCCTGTGCTCTCTGAAACATGTGCTGTATCCACTCA
GGGTTGAATGGATTAAGGGCGGTGCAAGATGTGCTTTGTTAACCAGATGCTTGAAGGCAG
CATGCTCGTTAAGAGTCATCACCACTCCCTAATCTCAAGTACCCAGGGACACAAACACTG
CGGAAGGCCGCAAGGTCCTCTGCCTAGGAAAACCAGAGAACTTTGTTCACTTGTTTATCT
GCTGACCTTCCCTCCACTATTGTCCTGTGACCCTGCCAAATCCCCCTCTGCAAGAAACAC
CCAAGAATGATCAATAAA
>gg_SVA_D5c
CAGCTCATTGAGAACGGGCCATGAAGACAATGGCAGTTTTGTGGAATAGAAAG--GGGAG
AAAGGTGGGGAAAAGATTGGGAAATCGGATGGTTGCCGTGTCTGTGTAGAAAGAGGTAGA
CATGGGAGACTT--CATTTTGTTCTGTACTAAGAAAAA-TTCTTCTGCCTTGGGATCCTG
TTGATCTGTGACCTTACCCCC-AACCCTGTGCTCTCTGAAACATGTGCTGTATCCACTCA
GGGTTGAACGGATTAAGGGCGGTGCAAGATGTGCTTTGTTAACCAGATGCTTAAAGGCAG
CATGCTCGTTAAGAGTCATCACCACTCCCTAATCTCAAGTACCCAGGGACACAAACACTG
CGGAAGGCCGCAAGGTCCTCTGCCTAGGAAAACCAGAGAACTTTGTTCACTTGTTTATCT
GCTGACCTTCCCTCCACTATTGTCCTGTGACCCTGCCAAATCCCCCTCTGCAAGAAACAC
CTAAGAATGATCAATAAA
>pt_SVA_D1
CAGCTCATTGAGAACGGGCCATGATGACAATGGCGGTTTTGTGGAATAGAAAA--GGGGG
AAAGGTGGGGAAAAGATTGAGAAATCGGATGGTTGCTGTGTCTGTGTAGAAAGAAGTAGA
CATGGGAGACTTTTCATTTTGTTCTGTACTAAGAAAAA-TTCTTCTGCCTTGGGATCCTG
TTGATCTATGACCTTACCCCC-AACCCTGTGCTCTCTGAAACATGTGCTGTGTCCACTCA
GGGTTAAATGGATTAAGGGCGGTGCAAGATGTGCTTTGTTAAACAGATGCTTGAAGGCAG
CATGCTCGTTAAGAGTCATCACCACTCCCTAATCTCAAGTACCCAGGGACACAAACACTG
CGGAAGGCCGCAGGGTCCTCTGCCTAGGAAAACCAGAGACCTTTGTTCACTTGTTTATCT
GCTGACCTTCCCTCCACTATTGTCCTATGACCCTGCCAAATCCCCCTCTGCGAGAAACAC
CCAAGAATGATCAATAAA
>pt_SVA_D2a
CAGCTCATTGAGAACGGGCCATGATGACAATGGCGGTTTTGTGGAATAGAAAA--GGGGG
AAAGGTGGGGAAAAGATTGAGAAATCGGATGGTTGCTGTGTCTGTGTAGAAAGAAGTAGA
CATGGGAGACTTTTCATTTTGTTCTGTACTAAGAAAAA-TTCTTCTGCCTTGGGATCCTG
TTGATCTATGACCTTACCCCC-AACCCTGTGCTCTCTGAAACATGTGCTGTGTCCACTCA
GGGTTAAATGGATTAAGGGCGGTGCAAGATGTGCTTTGTTAAACAGATGCTTGAAGGCAG
CATGCTCGTTAAGAGTCATCACCACTCCCTAATCTCAAGTACCCAGGGACACAAACACT-
-------------------CTGCCTAGGAAAACCAGAGACCTTTGTTCACTTGTTTATCT
GCTGACCTTCCCTCCACTATTGTCCTATGACCCTGCCAAATCCCCCTCTGCGAGAAACAC
CCAAGAATGATCAATAAA
>pt_SVA_D2b
CAGCTCATTGAGAATGGGCCATGATGACGATGGCGGTTTTCTGGAGTAGAAAG--GGGGG
CAAGGTGGGGAAAAGATTGAGAAATCGGATGGTTGCCGTGTCTGTGTAGAAAGAAGTAGA
CATGGGAGACTTTTCATTTTGTTCTGTACTAAGAAAAA-TTCTTCTGCCTTGGGATCCTG
TTGATCTATGACCTTACCCCC-AACCCTGTGCTCTCTGAAACATGTGCTGTGTCCACTCA
GGGTTAAATGGATTAAGGGCGGTGCAAGATGTGCTTTGTTAAACAGATGCTTGAAGGCAG
CATGCTCGTTAAGAGTCATCACCACTCCCTAATCTCAAGTACCCAGGGACACAAACACT-
-------------------CTGCCTAGGAAAACCAGAGACCTTTGTTCACTTGTTTGTCT
GCTGACCTTCCCTCCACTAGTGTCCTATGACCCTGCCAAATCCCCCTCTGTGAGAAACAC
CCAAGAATGATCAATAAA
>pt_SVA_DR
CAGCTCATTGAGAACGGGCCATGATGACAATGGCGGTTTTGTGGAATAGAAAG--GGGGG
AAAGGTGGGGAAAAGATTGAGAAATCGGATGGTTGCCGTGTCTGTGTAGAAAGAAGTAGA
CATGGGAGACTTTTCATTTTGTTCTGTACTAAGAAAAA-TTCTTCTGCCTTGGGATCCTG
TTGATCTGTGACCTTACCCCC-AACCCTGTGCTCTCTGAAACATGTGCTGTGTCCACTCA
GGGTTAAATGGATTAAGGGCGGTGCAAGATGTGCTTTGTTAAACAGATGCTTGAAGGCAG
CATGCTCGTTAAGAGTCATCACCACTCCCTAATCTCAAGTACCCAGGGACACAAACACTG
CGGAAGGCCGCAGGGTCCTCTGCCTAGGAAAACCAGAGACCTTTGTTCACTTGTTTATCT
GCTGACCTTCCCTCCACTATTGTCCTATGACCCTGCCAAATCCCCCTCTGCGAGAAACAC
CCAAGAATGATCAATAAA
>pt_SVA_DRa
CAGCTCATTGAGAACGGGCCATGATGACAATGGTGGTTTTGTGGAATAGAAAG--CGGGG
AAAGGTGGGGAAAAGATTGAGAAATCGGATGGTTGCCGTGTCTGTGTGGAAAGAAGTAGA
CATGGGAGACTTTTCATTTTGTTCTGTACTAAGAAAAA-TTCTTCTGCCTTGGGATCCTG
TTGATCTGTGACCTTACCCCCCAACCCTGTGCTCTCTGAAACATGTGCTGTGTCCACTCA
GGGTTAAATGGATTAAGGGCAGTGCAAGATGTGCTTTGTTAAACAGATGCTTGAAGGCAG
CATGCTCGTTAAGAGTCATCACCACTCCCTAATCTCAAGTACCCAGGGACACAAACACTG
CGGAAGGCCTCAGGGTCCTCTGCCTAGGAAAACCAGAGACCTTTGTTCACTTGTTTATCT
GCTGACCTTCCCTCCACTATTGTCCTATGACCCTGCCAAATCCCCCTCTGTGAGAAACAC
CCAAGAATGATCAATAAA
>pt_SVA_DRb
CAGCTCATTGAGAACGGGCCAGGATGACAATGGCGGCTTTGTGGAATAGAAAG--GCGGG
AAAGGTGGGGAAAAGATTGAGAAATCGGATGGTTGCCGTGTCTGTGTAGAAAGAAGTAGA
CATGGGAGACTTTTCATTTTGTTCTGTACTAAGAAAAA-TTCTTCTGCCTTGGGATCCTG
TTGATCTGTGACCTTACCCCC-AACCCTGTGCTCTCTGAAACATGTGCTGTGTCCACTCA
GGGTTAAATGGATTAAGGGCGGTGCAAGATGTGCTTTGTTAAACAGATGCTTGAAGGCAG
CATGCTCGTTAAGAGTCATCACCACTCCCTAATCTCAAGTAACCAGGGACACAAACACTG
CGGAAGGCCGCAGGGTCCTCTGCCTAGGAAAACCAGAGACCTTTGTTCACTTGTTTATCT
GCTGACCTTCCCTCCACTATTGTCCCATGACCCTGCCAAATCCCCCTCTGTGAGAAACAC
CCAAGAATTATCAATAAA
>pt_SVA_DRc
CAGCTCATTGAGAACGGGCCAGGATGACAATGGCGGCTTTGTCGAATAGAAAG--GGGGG
AAAGGTGGGGAAAAGATTGAGAAATCGGATGGTTGCCGTGTCTGTGTAGAAAGAAGTAGA
CATGGGAGACTTTTCATTTTGTTCTGTACTAAGAAAAA-TTCTTCTGCCTTGGGATCCTG
TTGATCTGTGACCTTACCCCC-AACCCTGTGCTCTCTGAAACATGTGCTGTGTCCACTCA
GGGTTAAATGGATTAAGGGCGGTGCAAGATGTGCTTTGTTAAACAGATGCTTGAAGGCAG
CATGCTCATTAAGAGTCATCACCACTCCCTAATCTCAAGTACCCAGGGACACAAAAGCTG
CGGAAGGCCGCAGGGTCCTCTGCCTAGGAAAACCAGAGACCTTTGTTCACTTGTTTATCT
GCTGACCTTCCCTCCACTATTGTCCTATGACCCTGCCAAATCCCCCTCTGTGAGAAACAC
CCAAGAATGATCAATAAA
>pt_SVA_DRd
CAGCTCATTGAGAACGGGCCATGATGACAATGGCGGTTTTGTGGAATAGAAAG--GGGGG
AAAGGCGGGGAAAGGATTGAGAAATCGGATGGTTGCCATGTCTGTGTAGAAAGAGGTAGA
CACGGGAGACTTTTCATTTTGTTCTGTACTAAGAAAAA-TTCTTCTGCCTTGTGATCCTG
TTGATCGGTGACCTTACCCCC-AACCCTGTGCTCTCTGAAACATGTGCTGTGTCCACTCA
GGGTTAAATGGATTAAGGGTGGTGCAAGATGTGCTTTGTTAAACAGATGCTTGAAGGCAG
CATGCTCGTTAAGAGTCATCACCACTCCCTAATCTCAAGTACCCAGGGACACAAACACTG
CGGAAGGCCGCAGGGTCCTCTGCATAGGAAAACCAGAGACCTTTGTTCACTTGTTTATCT
GCTGACCCTCCCTCCACTATTGTCCTATGACCCTGCCAAATCCCCCTCTGTGAGAAACAC
CCAAGAATGATCAATAAA
>pt_SVA_D3
CAGCTCATTGAGAACGGGCCATGATGACAATGGCGGTTTTGTGGAATAGAAAG--GGGGG
AAAGGTGGGGAAAAGATTGAGAAATCGGATGGTTGCCGTGTCTGTGTAGAAAGAGGTAGA
CATGGGAGACTTTTCATTTTGTTCTGTACTAAGAAAAA-TTCTT----------ATCCTG
TTGATCTGTGACCTTACCCCC-AACCCTGTGCTCTCTGAAACATGTGCTGTGTCCACTCA
GGGTTAAATGGATTAAGGGCGGTGCAAGATGTGCTTTGTTAAACAGATGCTTGAAGGCAG
CATGCTCGTTAAGAGTCATCACCACTCCCTAATCTCAAGTACCCAGGGACACAAACACTG
CGGAAGGCCGCAGGGTCCTCTGCCTAGGAAAACCAGAGACCTTTGTTCACTTGTTTATCT
GCTGACCTTCCCTCCACTATTGTCCTATGACCCTGCCAAATCCCCCTCTGCGAGAAACAC
CCAAGAATGATCAATAAA
>pt_SVA_D4a
CAGCTCATTGAGAACGGGCCATGATGACAATGGCGGTTTTGTGGAATAGAAAGAAGGGGG
AAAGGTGGCGAAAAGATTGAGAAATCGGATGGTTGCCGTGTCTGTGTAGAAAGAGGTAGA
CATGGGAGACTTTTCATTTTGTTCTGTACTAAGAAAAA-TTCTTCTGCCTTGGGATCATG
TTGATCTGTGACCTTGCCCCC-AACCCTGTGCTCTCTGAAACATGTGCTGTGTCCACTCA
GGGTTGAATGGATTAAGGGTGGTGCAAGATGTGCTTTGTTAAACAGATGCTTGAAGGCAG
CATGCTCGTTAAGAGTCATCACCACTCCCTAATCTCAAGTACCCAGGGACACAAACACTG
CGGAGGGCCGCAGGGTCCTCTGCCTAGGAAAACCAGAGACCTTTGTTCACTTGTTTATCT
GCTGACCTTCCCTCCACTATTGTCCTGTGACCCTGCCAGATCCCCCTCTGCGAGAAACAC
CCAAGAATGATCAATAAA
>pt_SVA_D4b
CAGCTCATTGAGAACGGGCCATGATGACAATGGCGGTTTTGTGGAATAGAAAGAAGGGGG
AAAGGTGGCGAAAAGATTGAGAAATCGGATGGTTGCCGTGTCTGTGTAGAAAGAGGTAGA
CATGGTAGACTTTTCATTTTGTTCTGTACTAAGAAAAA-TTCTTCTGCCTTGGGCTCATG
TTGATCTGTGACCTTGCCCCC-AACCCTGTGCTCTCTGAAACATGTGCTGTGTCCACTCA
GGGTTGAATGGATTAAGGGTGGTGCAAGATGTGCTTTGTTAAACAGATGCTTGAAGGCAG
CATGCTCGTTAAGAGTCATCACCACTCCCTAATCTCAAGTACCCAGGGACACAAACACTG
CGGAAGGCCGCAGGGTCCTCTGCCTAGGAAAATCAGAGACCTTTGTTCACTTGTTTATCT
GCTGACTTTCCCTCCACTATTGTCCTGTGACCCTGCCAGATCCCCCTCTGCGAGAAACAC
CCAAGAATGATCAATAAA
>pt_SVA_D4c
CAGCTCATTGAGAACAGGCCATGATGACAATGGCGGTTTTGTGGAATAGAAAG--GGGGG
AAAGGTGGGGAAAAGATTGAGAAATCGGATGGTTGCCGTGTCTGTGTAGAAAGAGGTAGA
CATGGGAGACTTTTCATTTTGTTCTGTACTAAGAAAAA-TTCTTCTGCCTTGGGATCCTG
TTGATCTGTGACCTTACCCCC-AACCCTGTGCTCTCTGAAACATGTGCTGTGTCCACTCA
GGGTTGAATGGATTAAGGGTGGTGCAAGATGTGCTTTGTTAAACAGATGCTTGAAGGCAG
CATGCTCGTTAAGAGTCATCGCCACTCCCTAATCTCAAGTACCCAGGGACACAAACACTG
CGGAAGGCCGCAGGGTCCTCTGCCTAGGAAAACCAGAGACCTTTGTTCACTTGTTTATCT
GCTGACCTTCCCTCCACTATTGTCCTGTGACCCTGCCAAATCCCCCTCTGCGAGAAACAC
CCAAGAATGATCAATAAA
>pt_SVA_D5a
CAGCTCATTGAGAACGGGCCATGATGACAATGGCGGTTTTGTGGAATAGAAAG--GGGGG
AAAGGTGGGGAAAAGATTGAGAAATCGGATGGTTGCCGTGTCTGTGTAGAAAGAGGTAGA
CATGGGAGACTTTTCATTTTGTTCTGTACTAAGAAAAA-TTCTTCTGCCTTGGGATCCTG
TTGATCTGTGACCTTACCCCC-AACCCTGTGCTCTCTGAAACATGTGCTGTATCCACTCA
GGGTTGAATGGATTAAGGGCGGTGCAAGATGTGCTTTGTTAAACAGATGCTTGAAGGCAG
CATGCTCCTTAAGAGTCATCACCACTCCCTAATCTCAAGTACCCAGGGACACAAACACTG
CGGAAGGCCGCAGGGTCCTCTGCCTAGGAAAACCAGAGACCTTTGTTCACTTGTTTATCT
GCTGACCTTCCCTCCACTATTGTCCTGTGACCCTGCCAAATCCCCCTCTGCGAGAAACAC
CCAAGAATGATCAATAAA
>pt_SVA_D5b
CAGCTCATTGAGAACGGGCCATGAAGACAATGGCGGTTTTGTGGAATAGAAAG--GGGGG
AAAGGTGGGGAAAAGATTGAGAAATCGGATGGTTGCCGTGTCTGTGTAGAAAGAGGTAGA
CATGGGAGACTTTTCATTTTGTTCTGTACTAAGAAAAA-TTCTTCTGCCTTGGGATCCTG
TTGATCTGTGACCTTACCCCC-AACCCTGTGCTCTCTGAAACATGTGCTGTATCCACTCA
GGGTTGAATGGATTAAGGGCGGTGCAAGATGTGCTTTGTTAAACAGATGCTTGAAGGCAG
CATGTTCGTTAAGAGTCATCACCACTCCCTAATCTCAAGTACCCAGGGACACAAACACTG
CGGAAGGCCGCAGGGTCCTCTGCCTAGGAAAACCAGAGAACTTTGTTCACTTGTTTATCT
GCTGACCTTCCCTCCACTATTGTCCTGTGACCCTGCCAAATCCCCCTCTGCGAGAAACAC
CCAAGAATGATCAATAAA
>pt_SVA_D5c
CAGCTCATTGAGAACGGGCCATGAAGACAATGGCGGTTTTGTGGAATAGAAAG--GGGGG
AAAGGTGGGGAAAAGATTGAGAAATCGGATGGTTGCTGTGTCTGTGTAGAAAGAGGTAGA
CATGGGAGACTTTTCATTTTGTTCTGTACTAAGAAAAA-TTCTTCTGCCTTGGGATCCTG
TTGATCTGTGACCTTACCCCC-AACCCTGTGCTCTCTGAAACATGTGCTGTATCCACTCA
GGGTTGAATGGATTAAGGGCGGTGCAAGATGTGCTTTGTTAAACAGATGCTTGAAGGCAG
CATGTTCGTTAAGAGTCATCACCACTCCTTAATCTCAAGTACCCAGGGACACAAACACTG
CGGAAGGCCGCAGGGTCCTCTGCCTAGGAAAACCAGAGAACTTTGTTCACTTGTTTATCT
GCTGACCTTCCCTCCACTATTGTCCTGTGACCCTGCCAAATCCCCCTCTGCGAGAAACAC
CCAAGAATGATCAATAAA
>pt_SVA_D6
CAGCTCATTGGGAATGGGCCATGATGACAATGGCGGTTTTGTGGAATAGAAGC--GGGGG
AAAGGCGGGGAAGGGATTGAGAGATCGGATGGTTGCCATGTCTGTGTAGAGGGAGGTAGA
CACGGGAGACTTTTCATTTTGTTCTGTACTAGGAAAAA-TTCTTCTGCCTTGTGATCCTG
TTGATCGGTGACCTTACCCCC-AACTCTGTGCTCTCTGAAACATGTGCTGTGTCCACTCA
GGGTTAAATGGATTAAGGGTGGTGCAAGATGTGCTTTGTTAAACAGATGCTTGAAGGCAG
CATGCTCGTTAAGAGTCATCACCACTCCCTAATCTCAAGTACCCAGGGACACAAACACTA
CGGAAGGCCGCAGGGTCCTCTGCATAGGAAAACCAGAGACCTTTGTTCACTTGTTTATCT
GCTGACCCTCCCTCCACTATTGTCCTATGACCCTGCCAAATCCCCCTCTGTGAGAAACAC
CCAAGAATGATCAATAAA
>hs_SVA_D1
CAGCTCATTGAGAACGGGCCATGATGACAATGGCGGTTTTGTGGAATAGAAAA--GGGGG
AAAGGTGGGGAAAAGATTGAGAAATCGGATGGTTGCTGTGTCTGTGTAGAAAGAAGTAGA
CATGGGAGACTTTTCATTTTGTTCTGTACTAAGAAAAA-TTCTTCTGCCTTGGGATCCTG
TTGATCTATGACCTTACCCCC-AACCCTGTGCTCTCTGAAACATGTGCTGTGTCCACTCA
GGGTTAAATGGATTAAGGGCGGTGCAAGATGTGCTTTGTTAAACAGATGCTTGAAGGCAG
CATGCTCGTTAAGAGTCATCACCACTCCCTAATCTCAAGTACCCAGGGACACAAACACTG
CGGAAGGCCGCAGGGTCCTCTGCCTAGGAAAACCAGAGACCTTTGTTCACTTGTTTATCT
GCTGACCTTCCCTCCACTATTGTCCTATGACCCTGCCAAATCCCCCTCTGCGAGAAACAC
CCAAGAATGAT
>hs_SVA_D2a
CAGCTCATTGAGAACGGGCCATGATGACAATGGCGGTTTTGTGGAATAGAAAA--GGGGG
AAAGGTGGGGAAAAGATTGAGAAATCGGATGGTTGCTGTGTCTGTGTAGAAAGAAGTAGA
CATGGGAGACTTTTCATTTTGTTCTGTACTAAGAAAAA-TTCTTCTGCCTTGGGATCCTG
TTGATCTATGACCTTACCCCC-AACCCTGTGCTCTCTGAAACATGTGCTGTGTCCACTCA
GGGTTAAATGGATTAAGGGCGGTGCAAGATGTGCTTTGTTAAACAGATGCTTGAAGGCAG
CATGCTCGTTAAGAGTCATCACCACTCCCTAATCTCAAGTACCCAGGGACACAAACACT-
-------------------CTGCCTAGGAAAACCAGAGACCTTTGTTCACTTGTTTATCT
GCTGACCTTCCCTCCACTATTGTCCTATGACCCTGCCAAATCCCCCTCTGCGAGAAACAC
CCAAGAATGAT
>hs_SVA_D2b
CAGCTCATTGAGAATGGGCCATGATGACGATGGCGGTTTTCTGGAATAGAAAA--GGGGG
CAAGGTGGGGAAAAGATTGAGAAATCGGATGGTTGCCGTGTCTGTGTAGAAAGAAGTAGA
CATGGGAGACTTTTCATTTTGTTCTGTACTAAGAAAAA-TTCTTCTGCCTTGGGATCCTG
TTGATCTATGACCTTACCCCC-AACCCTGTGCTCTCTGAAACATGTGCTGTGTCCACTCA
GGGTTAAATGGATTAAGGGCGGTGCAAGATGTGCTTTGTTAAACAGATGCTTGAAGGCAG
CATGCTCGTTAAGAGTCATCACCACTCCCTAATCTCAAGTACCCAGGGACACAAACACT-
-------------------CTGCCTAGGAAAACCAGAGACCTTTGTTCACTTGTTTGTCT
GCTGACCTTCCCTCCACTAGTGTCCTATGACCCTGCCAAATCCCCCTCTGTGAGAAACAC
CCAAGAATGAT
>hs_SVA_DR
CAGCTCATTGAGAACGGGCCATGATGACAATGGCGGTTTTGTGGAATAGAAAG--GGGGG
AAAGGTGGGGAAAAGATTGAGAAATCGGATGGTTGCCGTGTCTGTGTAGAAAGAAGTAGA
CATGGGAGACTTTTCATTTTGTTCTGTACTAAGAAAAA-TTCTTCTGCCTTGGGATCCTG
TTGATCTGTGACCTTACCCCC-AACCCTGTGCTCTCTGAAACATGTGCTGTGTCCACTCA
GGGTTAAATGGATTAAGGGCGGTGCAAGATGTGCTTTGTTAAACAGATGCTTGAAGGCAG
CATGCTCGTTAAGAGTCATCACCACTCCCTAATCTCAAGTACCCAGGGACACAAACACTG
CGGAAGGCCGCAGGGTCCTCTGCCTAGGAAAACCAGAGACCTTTGTTCACTTGTTTATCT
GCTGACCTTCCCTCCACTATTGTCCTATGACCCTGCCAAATCCCCCTCTGCGAGAAACAC
CCAAGAATGAT
>hs_SVA_DRa
CAGCTCATTGAGAACGGGCCATGATGACAATGGTGGTTTTGTGGAATAGAAAG--CGGGG
AAAGGTGGGGAAAAGATTGAGAAATCGGATGGTTGCCGTGTCTGTGTGGAAAGAAGTAGA
CATGGGAGACTTTTCATTTTGTTCTGTACTAAGAAAAA-TTCTTCTGCCTTGGGATCCTG
TTGATCTGTGACCTTACCCCCCAACCCTGTGCTCTCTGAAACATGTGCTGTGTCCACTCA
GGGTTAAATGGATTAAGGGCAGTGCAAGATGTGCTTTGTTAAACAGATGCTTGAAGGCAG
CATGCTCGTTAAGAGTCATCACCACTCCCTAATCTCAAGTACCCAGGGACACAAACACTG
CGGAAGGCCTCAGGGTCCTCTGCCTAGGAAAACCAGAGACCTTTGTTCACTTGTTTATCT
GCTGACCTTCCCTCCACTATTGTCCTATGACCCTGCCAAATCCCCCTCTGTGAGAAACAC
CCAAGAATGAT
>hs_SVA_DRb
CAGCTCATTGAGAACGGGCCGGGATGACAATGGCGGTTTTGTGGAATAGAAAG--GGGGG
AAAGGTGGGGAAAAGATTGAGAAATCGGATGGTTGCCGTGTCTGTGTAGAAAGAAGTAGA
CATGGGAGACTTTTCATTTTGTTCTGTACTAAGATAAA-TTCTTCTGCCTTGGGATCCTG
TTGATCGGTGACCTTACCCCC-AACCCTGTGCTCTCTGAAACATGTGCTGTGTCCACTCA
GGGTTAAATGGATTAAGGGCGGTGCAAGATGTGCTTTGTTAAACAGATGCTTGAAGGCAG
CATGCTCGTTAAGAATCATCACCACTCCCTAATCTCAAGTACCCAGGGACACAAACACTG
CGGAAGGCCGCAGGGTCCTCTGCCTAGGAAAACCAGAGACCTTTGTTCACTTGTTTATCT
GCCGACCTTCCCTCCACTATTGTCCTATGACCCTGCCAAATCCCCCTCTGCGAGAAACAC
CCAAGAATGAT
>hs_SVA_DRc
CAGCTCATTGAGAACGGGCCATGATGACAATGGCGGTTTTGTGGAATAGAAAG--GGGGG
AAAGGTGGGGAAAAGATTGAGAGGTTGGATGGTTGCCGTGTCTGTGTAGAAAGAGGTAGA
CATGGGAGACTTCTCATTTTGTTCTGTACTAAGAAAAA-TTATTCTGCCTTGGGATCCTG
TTGATCTGTGACCTTACCCCC-AACCCTGTGCTCTCTGAAACATGTGCTGTGTCCACTCA
GGGTTAAATGGATTAAGGGCGGTGCAAGATGTGCTTTGTTAAACAGATGCTTGAAGGCAG
CATGCTCGTTAAAAGTCATCACCACTCCCTAATCTCAAGTACCCCGGGACACAAACACTG
CGGAAGGCCGCAGGGTCCTCTGCCTAGGAAAACCAGAGACCTTTGTTCACTTGTTTATCT
GCTGACCTTCCCTCCACTATTGTCCTATGACCCTGCCAAATCCCCCTCTGCGAGAAACAC
CCAAGAATGAT
>hs_SVA_D3
CAGCTCATTGAGAACGGGCCATGATGACAATGGCGGTTTTGTGGAATAGAAAG--GGGGG
AAAGGTGGGGAAAAGATTGAGAAATCGGATGGTTGCCGTGTCTGTGTAGAAAGAGGTAGA
CATGGGAGACTTTTCATTTTGTTCTGTACTAAGAAAAA-TTCTT----------ATCCTG
TTGATCTGTGACCTTACCCCC-AACCCTGTGCTCTCTGAAACATGTGCTGTGTCCACTCA
GGGTTAAATGGATTAAGGGCGGTGCAAGATGTGCTTTGTTAAACAGATGCTTGAAGGCAG
CATGCTCGTTAAGAGTCATCACCACTCCCTAATCTCAAGTACCCAGGGACACAAACACTG
CGGAAGGCCGCAGGGTCCTCTGCCTAGGAAAACCAGAGACCTTTGTTCACTTGTTTATCT
GCTGACCTTCCCTCCACTATTGTCCTATGACCCTGCCAAATCCCCCTCTGCGAGAAACAC
CCAAGAATGAT
>hs_SVA_D4
CAGCTCATTGAGAACGGGCCATGATGACAATGGCGGTTTTGTGGAATAGAAAG--GGGGG
AAAGGCGGGGAAAGGATTGAGAAATCGGATGGTTGCCATGTCTGTGTAGAAAGAGGTAGA
CACGGGAGACTTTTCATTTTGTTCTGTACTAAGAAAAA-TTCTTCTGCCTTGTGATCCTG
TTGATCGGTGACCCTACCCCC-AACCCTGTGCTCTCTGAAACATGTGCTGTGTCCACTCA
GGGTTAAATGGATTAAGGGTGGTGCAAGATGTGCTTTGTTAAACAGATGCTTGAAGGCAG
CATGCTCGTTAAGAGTCATCACCACTCCCTAATCTCAAGTACCCAGGGACACAAACACTG
CGGAAGGCCGCAGGGTCCTCTGCATAGGAAAACCAGAGACCTTTGTTCACTTGTTTATCT
GCTGACCCTCCCTCCACTATTGTCCTATGACCCTGCCAAATCCCCCTCTGTGAGAAACAC
CCAAGAATGAT
>hs_SVA_D4a
CAGCTCATTGAGAACGGGCCATGATGACAATGGCGGTTTTGTGGAATAGAAAG--AGGGG
AAAGGCGGGGAAAAGATTGAGAAATCGGATGGTTGCCGTGTCTGTGTAGAAAGAGGTAGA
CATGGGAGACTTTTCATTTTGTTCTGTACTAAGAAAAA-TTCTTCTGCCTTGTGATCCTG
TTGATCTGTGACCTTACCCCC-AACCCTGTGCCCTCTGAAACATGTGCTGTGTCCACTCA
GGGTTAAATGGATTAAGGGCGGTGCAAGATGTGCTTTGTTAAACAGATGCTTGAAGGCAG
CATGCTCGTTAAGAGTCATCACCACTCCCTAATCTCAAGTACCCAGGGACACAAACACTG
CGGAAGGCCGCAGGGTCCTCTGCCTAGGAAAACCAGAGACCTTTGTTCACTTGTTTATCT
GCTGACCTTCCCTCCACTATTGTCCTATGACCCTGCCAAATACCCCTCTGCGAGAAACAC
CCAAGAATGAT
>hs_SVA_D5
CAGCTCATTGAGAACGGGCCAGGATGACAATGGCGGCTTTGTGGAATAGAAAG--GGGGG
AAAGGTGGGGAAAAGATTGAGAAATCGGATGGTTGCCGTGTCTGTGTAGAAAGAAGTAGA
CATGGGAGACTTTTCATTTTGTTCTGTACTAAGAAAAA-TTCTTCTGCCTTGGGATCCTG
TTGATCTGTGACCTTACCCCC-AACCCTGTGCTCTCTGAAACATGTGCTGTGTCCACTCA
GGGTTAAATGGATTAAGGGCGGTGCAAGATGTGCTTTGTTAAACAGATGCTTGAAGGCAG
CATGCTCGTTAAGAGTCATCACCACTCCCTAATCTCAAGTACCCAGGGACACAAACACTG
CGGAAGGCCGCAGGGTCCTCTGCCTAGGAAAACCAGAGACCTTTGTTCACTTGTTTATCT
GCTGACCTTCCCTCCACTATTGTCCTATGACCCTGCCAAATCCCCCTCTGTGAGAAACAC
CCAAGAATGAT
>hs_SVA_D5a_
CAGCTCATTGAGAACGGGCCAGGATGACAATGGCGGCTTTGTGGAATAGAAAG--GGGGG
AAAGGTGGGGAAAAGATTGAGAAATCGGATGGTTGCCGTGTCTGTGTAGAAAGAAGTAGA
CATGGGAGACTTTTCATTTTGTTCTGTACTAAGAAAAA-TTCTTCTGCCTTGGGATCCTG
TTGATCTGTGACCTTACCCCC-AACCCTGTGCTCTCTGAAACATGTGCTGTGTCCACTCA
GAGTTAAATGGATTAAGGGCGGTGCAAGATGTGCTTTGTTAAACAGATGCTTGAAGGCAG
CATGCTCATTAAGAGTCATCACCACTCCCTAATCTCAAGTACCCAGGGACACAAACGCTG
CGGAAGGCCGCAGGGTCCTCTGCCTAGGAAAACCAGAGACCTTTGTTCACTTGTTTATCT
GCTGACCTTCCCTCCACTATTGTCCTATGACCCTGCCAAATCCCCCTCTGTGAGAAACAC
CCAAGAATGAT
>hs_SVA_D5b
CAGCTCATTGAGAACGGGCCAGGATGACAATCGCGGCTTTGTGGAATAGAAAG--GGGGG
AAAGGTGGGGAAAAGATTGAGAAATCGGATGGTTGCCGTGTCTGTGTAGAAAGAAGTAGA
CATGGGAGACTTTTCATTTTGTTCTATACTAAGAAAAA-TTCTTCTGCCTTGGGATCCTG
TTGATCTGTGACCTTACCCCC-AACCCTGTGCTCTCTGAAACATGTGCTGTGTCCACTCA
GGGTTAAATGGATTAAGGGCGGTGCAAGATGTGCTTTGTTAAACAGATGCTTGAAGGCAG
CATGCTCGTTAAGAGTCGTCACCACTCCCTAATCTCAAGTACCCAGGGACACAAACACTG
CGGAAGGCCGCAGGGTCCTCTGCCTAGGAAAACCAGAGACCTTTGTTCACTTGTTTATCT
GCTGACCTTCCCTCCACTATTGTCCTATGACCCTGCCAAATCCCCCTCTGTGAGAAACAC
CCAAGAATGAT
>hs_SVA_D6a
CAGCTCATTGAGAACGGGCCATGATGACAATGGCGGTTTTGTGGAATAGAAAG--GGGGG
AAAGGTGGGGAAAAGATTGAGAAATCGGATGGTTGCCGTGTCTGTGTAGAAAGAGGTAGA
CATGGGAGACTTTTCATTTTGTTCTGTACTAAGAAAAA-TTCTTCTGCCTTGGGATCCTG
TTGATCTGTGACCTTACCCCC-AACCCTGTGCTCTCTGAAACATGTGCTGTGTCCACTCA
GGGTTGAATGGATTAAGGGCGGTGCAAGATGTGCTTTGTTAAACAGATGCTTGAAGGCAG
CATGCTCGTTAAGAGTCATCACCACTCCCTAATCTCAAGTACCCAGGGACACAAACACTG
CGGAAGGCCGCAGGGTCCTCTGCCTAGGAAAACCAGAGACCTTTGTTCACTTGTTTATCT
GCTGACCTTCCCTCCACTATTGTCCTGTGACCCTGCCAAATCCCCCTCTGCGAGAAACAC
CCAAGAATGAT
>hs_SVA_D6b
CAGCTCATTGAGAACGGGCCATGATGACAATGGCGGTTTTGTGGAATAGAAAG--GGGGG
AAAGGTGGGGAAAAGATTGAGAAATCGGATGGTTGCCGTGTCTGTGTAGAAAGAGGTAGA
CATGGGAGACTTTTCATTTTGTTCTGTACTAAGAAAAA-TTCTTCTGCCTTGGGATCCTG
TTGATCTGTGACCTTACCCCC-AACCCTGTGCTCTCTGAAACATGTGCTGTATCCACTCA
GGGTTGAATGGATTAAGGGCGGTGCAAGATGTGCTTTGTTAAACAGATGCTTGAAGGCAG
CATGCTCCTTAAGAGTCATCACCACTCCCTAATCTCAAGTACCCAGGGACACAAACACTG
CGGAAGGCCGCAGGGTCCTCTGCCTAGGAAAACCAGAGACCTTTGTTCACTTGTTTATCT
GCTGACCTTCCCTCCACTATTGTCCTGTGACCCTGCCAAATCCCCCTCTGCGAGAAACAC
CCAAGAATGAT
>hs_SVA_D6c
CAGCTCATTGAGAACGGGCCATGATGACAATGGCGGTTTTGTAGAATAGAAAG--GGGGG
AAAGGTGGGGAAAAGATTGAGAAATCGGATGGTTGCCGTGTCTGTGTAGAAAGAGGTAGA
CATGGGAGACTTTTCATTTTGTTCTGTACTAAGAAAAA-TTCTTCTGCCTTGGGATCCTG
TTGATCGGTGACCTTACCCCC-AACCCTGTGCTCTCTGAAACATGTGCTGTATCCACTCA
GGGTTGAATGGATTAAGGGCGGTGCAAGATGTGCTTTGTTAAACAGATGCTTGAAGGCAG
CATGCTCCTTAAGAGTCATCACCACTCCCTAATCTCAAGTACCCAGGGACACAAACACTG
CGGAAGGCCGCAGGGTCCTCTGCCTAGGAAAACCAGAGACCTTTGTTCACTTGTTTATCT
GCTGACCTTCCCTCCACTATTGTCCTGTGACCCTGCCAAATCCCCCTCTGCGAGAAACAC
CCAAGAATGAT
>hs_SVA_D6d
CAGCTCATTGAGAACGGGCCATGATGACAATGGCGGTTTTGTGGAATAGAAAG--GGGGG
AAAGGTGGGGAAAAGATTGAGAAATCGGATGGTTGCCGTGTCTGTGTAGAAAGAGGTAGA
CATGGGAGACTTTTCATTTTGTTCTGTACTAAGAAAAA-TTCTTCTGCCTTGGGATCCTG
TTGATCTGTGACCTTACCCCC-AACCCTGTGCTCTCTGAAACATGTGCTGTGTCCACTCA
GGGTTGAATGGATTAAGGGTGGTGCAAGATGTGCTTTGTTAAACAGATGCTTGAAGGCAG
CATGCTCGTTAAGAGTCATCACCACTCCCTAATCTCAAGTACCCAGGGACACAAACACTG
CGGAAGGCCGCAGGGTCCTCTGCCTAGGAAAACCAGAGACCTTTGTTCACTTGTTTATCT
GCTGACCTTCCCTCCACTATTGTCCTGTGACCCTGCCAAATCCCCCTCTGCGAGAAACAC
CCAAGAATGAT
>hs_SVA_D6e
CAGCTCATTGAGAACGGGCCATGATGACAATGGCGGTTTTGTGGAATAGAAAG--GGGGG
AAAGGTGGGGAAAAGATTGAGAAATCGGATGGTTGCCATGTCTGTGTAGAAAGAGGTAGA
CATGGGAGACTTTTCATTTTGTTCTGTACTAAGAAAAA-TTCTTCTGCCTTGGGATCCTG
TTGATCTGTGACCTTACCCCC-AACCCTGTGCTCTCTGAAACATGTGCTGTGTCCACTCA
GGGTTGAATGGATTAAGGGTGGTGCAAGATGTGCTTTGTTAAACAGATGCTTGAAGGCAG
CATGCTCGTTAAGAGTCATCACCACTCCCTAATCTCAAGTACCCAGGGACACAAACACTG
CGGAAGGCCGCAGGGTCCTCTGCCTAGGAAAACCAGAGACCTTTGTTCACTT----ATCT
GCTGACCTTCCCTCCACTATTGTCCTGTGACCCTGCCAAATCCCCCTCTGCGAGAAACAC
CCAAGAATGAT
>hs_SVA_D6f
CAGCTCATTGAGAACAGGCCATGATGACAATGGCGGTTTTGTGGAATAGAAAG--GGGGG
AAAGGTGGGGAAAAGATTGAGAAATCGGATGGTTGCCGTGTCTGTGTAGAAAGAGGTAGA
CATGGGAGACTTTTCATTTTGTTCTGTACTAAGAAAAA-TTCTTCTGCCTTGGGATCCTG
TTGATCTGTGACCTTACCCCC-AACCCTGTGCTCTCTGAAACATGTGCTGTGTCCACTCA
GGGTTGAATGGATTAAGGGTGGTGCAAGATGTGCTTTGTTAAACAGATGCTTGAAGGCAG
CATGCTCGTTAAGAGTCATCGCCACTCCCTAATCTCAAGTACCCAGGGACACAAACACTG
CGGAAGGCCGCAGGGTCCTCTGCCTAGGAAAACCAGAGACCTTTGTTCACTTGTTTATCT
GCTGACCTTCCCTCCACTATTGTCCTGTGACCCTGCCAAATCCCCCTCTGCGAGAAACAC
CCAAGAATGAT
>hs_SVA_D7
CAGCTCATTGAGAACGGGCCATGATGACAATGGCGGTTTTGTGGAGTAGAAAG--TGGGG
AGAGGTGGGGAAAAGAGTGAGAAATCGGATGGTTGCCGTGTTTGTGTAGTAGGAGGTAGA
CATGGGAGACTTTTCATTTTGTTCTGTACTAAGAAAAA-TTCTTCTGCCTTGGGATCCTG
TTGATCTGTGACCTTACCCCC-AACCCTGTGCTCTCTGAAACATGTGCTGTGTCCACTCA
GGGTTAAATGGATTAAGGGCGGTGCAAGATGTGCTTTGTTAAACAGATGCTTGAAGGCAG
CATGCTCGTTAAGAGTCATCACCACTCCCTAATCTCAAGTACCCAGGGACACAAACACTG
CGGAAGGCCGCAGGGTCCTCCGCCTAGGAAAACCAGAGACCTTTGTTCACTTGTTTATCT
GCTGACCTTCCCTCCACTATTGTCCTGTGACCCTGCCAAATCCCCCTCTGTGAGAAACAC
CCAAGAATGAT
>hs_SVA_D8
CAGCTCATTGAGAACGGGCCATGATGACAATGGCAGTTTTGTGGAATAGAAAG--GGGGG
AAAGGTGGGGAAAAGATTGAGAAATCGGATGGTTGCCGTGTCTGTGTAGAAAGAGGTAGA
CATGGGAGACTTTTCATTTTGTTCTGTACTAAGAAAAA-TTCTTCTGCCTTGGGATCCTG
TTGATCTGTGACCTTACCCCC-AACCCTGTGCTCTCTGAAACATGTGCTGTGTCCACTCA
GGGTTAAATGGATTAAGGGCGGTGCAAGATGTGCTTTGTTAAACAGACGCTTGAAGGCAG
CATGCTCGTTAAGAGTCATCACCACTCCCTAATCTCAAGTACCCAGGGACACAAACACTG
CGGAAGGCCGCAGGGTCCTCTGCCTAGGAAAACCAGAGACCTTTGTTCACTTGTTTATCT
GCTGACCTTCCCTCCACTATTGTCCTGTGACCCTGCCAAATCCCCCTCTGCGAGAAACAC
CCAAGAATGAT
>hs_SVA_D9
CAGCTCATTGAGAACGGGCCATGATGACAATGGCGGTTTTGTGGAATAGAAAG--GGGGG
AAAGGTGGGGAAAAGATTGAGAAATCGGATGGTTGCCGTGTCTGTGTAGAAAGAAGTAGA
CATGGGAAACTTTTCATTTTGTTCTGTACTAAGAAAAA-TTCTTCGGCCTTGGGATCCTG
TTGATCTGTGACCTTACCCCC-AACCCTGTGCTCTCTGAAACATGTGCTGTGTCCACTCA
GGGTTAAATGGATTAAGGGYGGTGCAAGATGTGCTTTGTTAAACAGATGCTTGAAGGCAG
CATGCTCGTTAAGAGTCATCACCACTCCCTAATCTCAAGTACCCAGGGACACAAACACTG
CGGAAGGCCGCAGGGTCCTCTGCCTAGGAAAACCAGAGACCTTTGTTCACTTGTTTATCT
GCTGACCTTCCCTCCACTATTGTCCTATGACCCTGCCAAATCCCCCTCTGTGAGAAACAC
CCAAGAATGAT
>hs_SVA_Fa
CAGCTCATTGAGAACGGGCCAGGATGACAATGGCGGCTTTGTGGAATAGAAAG--GCGGG
AAAGGTGGGGAAAAGATTGAGAAATCGGATGGTTGCCGTGTCTGTGTAGAAAGAAGTAGA
CATGGGAGACTTTTCATTTTGTTCTGTACTAAGAAAAC-TTCTTCTGCCTTGGGATCCTG
TTGATCTGTGACCTTACCCCC-AACCCTGTGCTCTCTGAAACATGTGCTGTGTCCACTCA
GGGTTAAATGGATTAAGGGCGGTGCAAGATGTGCTTTGTTAAACAGATGCTTGAAGGCAG
CATGCTCGTTAAGAGTCATCACCACTCCCTAATCTCAAGTACCCAGGGACACAAACACTG
CGGAAGGCCGCAGGGTCCTCTGCCTAGGAAAACCAGAGACCTTTGTTCACTTGTTTATCT
GCTGACCTTCCCTCCACTATTGTCCTATGACCCTGCCAAATCCCCCTCTGTGAGAAACAC
CCAAGAATTAT
